# Supplementary material for: Characterization of oral and gut microbiome and plasma metabolomics in COVID-19 patients after 1-year follow-up
Source: Mil Med Res. 2022 Jun 17;9:32. doi: 10.1186/s40779-022-00387-y (PMC9204369; doi:10.1186/s40779-022-00387-y)
Supplement: Supplementary file 2 — Additional file 2: Table S1. Clinical characteristics of participants in this study. Table S2. Level of neutralizing antibodies and IgG in the process of recovery. Table S3. Detail of the oral microbial α diversity index among the three groups. Table S4. Abundance and average composition at the genus level and phylum level of oral microbiome in each sample among the three groups. Table S5. Corresponding LDA value and P-value of the biomarkers of oral microbiome among the three groups. Table S6. Different degree of genus and phylum level (P-value) of oral microbiome in each sample among the three groups. Table S7. One year later neutralizing antibody and IgG of CPR0-L were significantly lower than those of CPR0-H. Table S8. Detail of the oral microbial α diversity index between CPR0-L and CPR0-H. Table S9. Different degree of genus and phylum level (P-value) of oral microbiome in each sample between CPR0-L and CPR0-H. Table S10. By random forest classifier model, the corresponding output value of each optimal oral microbial marker and the corresponding POD value for each sample in CPR0-L and CPR0-H. Table S11. Detail of the gut microbial α diversity index among the three groups. Table S12. Corresponding LDA value and P-value of the biomarkers of gut microbiome among the three groups. Table S13. Different degree of genus and phylum level (P-value) of gut microbiome in each sample among the three groups. Table S14. Relative abundance and distribution of the key gut microbial OTUs between CPR1 and HC groups. Table S15. Detail of the gut microbial α diversity index between CPR0-L and CPR0-H. Table S16. Different degree of genus and family level (P-value) of gut microbiome in each sample between CPR0-L and CPR0-H. Table S17. By random forest classifier model, the corresponding output value of each optimal gut microbial marker and the corresponding POD value for each sample in CPR0-L and CPR0-H. Table S18. Raw data obtained from positive ion mode of plasma metabonomics amo [file 40779_2022_387_MOESM2_ESM.xlsx]

## Sheet: Table S1
Table S1 Clinical characteristics of participants in this study
Clinical indexes	Tongue coating (n = 178)		P-value	Stool (n = 97)		P-value	Plasma(n = 118)		P-value
	HCs (n = 150)	CPR1s (n = 28)		HCs (n = 72)	CPR1s (n = 25)		HCs (n = 90)	CPR1s (n = 28)
Age (years)	44.15 ± 11.91	48.93 ± 16.21	0.147	46.96 ± 11.7	48.20 ± 15.27	0.713	46.00 ± 11.41	48.93 ± 16.21	0.38
Sex (Female/Male)	95/55	28/10	0.923	47/25	17/8	0.804	60/30	28/10	0.816
Red blood cells	4.72 ± 0.51	4.71 ± 0.44	0.978	4.70 ± 0.43	4.70 ± 0.46	0.95	4.70 ± 0.42	4.72 ± 0.51	0.899
White blood cells	6.08 ± 1.51	6.01 ± 1.56	0.816	6.06 ± 1.51	5.89 ± 1.60	0.647	6.08 ± 1.58	6.01 ± 1.56	0.837
Neutrophils	3.53 ± 1.11	3.50 ± 1.21	0.922	3.51 ± 1.08	3.43 ± 1.25	0.789	3.53 ± 1.14	3.50 ± 1.21	0.933
Lymphocytes	1.96 ± 0.51	2.05 ± 0.49	0.344	1.92 ± 0.53	2.05 ± 0.50	0.276	1.93 ± 0.50	2.05 ± 0.49	0.271
Blood Platelet	232.22 ± 49.72	214.14 ± 57.15	0.126	233.17 ± 55.23	221.24 ± 56.22	0.364	231.86 ± 52.11	214.14 ± 57.15	0.151
Hemoglobin	144.39 ± 16.27	143.86 ± 15.66	0.87	144.44 ± 14.367	143.92 ± 14.32	0.875	144.911 ± 13.80	143.86 ± 15.66	0.751
Alanine aminotransferase	24.43 ± 23.71	28.32 ± 19.20	0.349	24.25 ± 23.70	26.40 ± 13.86	0.586	24.21 ± 23.21	28.32 ± 19.20	0.352
Aspartate aminotransferase	23.08 ± 11.08	21.79 ± 4.69	0.31	23.11 ± 12.03	21.64 ± 4.36	0.379	22.97 ± 21.79	21.79 ± 4.69	0.437
Total bilirubin	12.67 ± 5.55	12.85 ± 4.88	0.856	12.38 ± 6.00	12.84 ± 5.10	0.71	12.61 ± 6.11	12.85 ± 4.88	0.832
Serum creatinine	72.79 ± 14.88	73.11 ± 22.04	0.94	71.54 ± 13.10	72.04 ± 18.81	0.904	73.07 ± 14.10	73.11 ± 22.04	0.991
Continuous variables were presented as the means ± standard deviations. Categorical variables were presented as ratios. Differences in clinical characteristics between CPR1s and HCs were compared by using Student’s t-test for normal continuous variables, the Wilcoxon rank-sum test for nonnormal continuous variables, and the chi-square test or Fisher’s exact test for categorical variables. Statist…

## Sheet: Table S2
Table S2 Level of neutralizing antibodies and IgG in the process of recovery
	Inhibition rate of neutralizing antibodies	lgG
CPR0-801	0.925463	149.7
CPR0-802	0.868023	156.25
CPR0-803	0.925913	170.39
CPR0-804	0.873622	187.73
CPR0-805	0.933812	183.97
CPR0-806	0.990052	253.69
CPR0-807	0.938111	82.68
CPR0-808	0.450996	39.45
CPR0-809	0.948859	211.03
CPR0-810	0.914565	153.5
CPR0-811	0.913165	88.41
CPR0-812	0.983453	267.55
CPR0-813	0.986952	230.28
CPR0-814	0.866073	167.15
CPR0-815	0.955108	219.67
CPR0-816	0.88697	169.96
CPR0-817	0.971105	194.93
CPR0-818	0.858225	136.42
CPR0-819	0.981003	190.21
CPR0-820	0.949409	154.62
CPR0-821	0.880021	151.17
CPR0-822	0.781288	148.96
CPR1-01	0.879785	44.35
CPR1-02	0.422842	23.61
CPR1-03	0.588438	33.01
CPR1-04	0.664891	37.66
CPR1-05	0.399969	13.35
CPR1-06	0.641861	28.22
CPR1-08	0.983446	120.49
CPR1-10	0.566923	40.92
CPR1-11	0.657988	33.23
CPR1-12	0.952518	71.08
CPR1-13	0.728117	58.7
CPR1-14	0.637489	31.25
CPR1-16	0.488814	12.82
CPR1-17	0.135773	0.14
CPR1-18	0.592996	37.19
CPR1-19	0.157221	16.55
CPR1-20	0.827458	50.45
CPR1-21	0.828889	71.91
CPR1-22	0.652306	47.11
CPR1-23	0.684844	30.04
CPR1-24	0.83857	51.39
CPR1-25	0.949024	88.23
CPR1-26	0.401848	22.72
CPR1-29	0.725086	29.27
CPR1-30	0.524846	27.65
CPR1-31	0.933913	61.95
CPR1-32	0.152106	0.17
CPR1-33	0.0212544	0.28
HC1	-0.329839	0.14
HC2	-0.25015	0.07
HC3	-0.113536	0.13
HC4	-0.0965744	0.39
HC5	-0.0822812	0.15
HC6	-0.0712278	0.88
HC7	-0.0663681	0.12
HC8	-0.0614131	0.27
HC9	-0.0606508	0.14
HC10	-0.0596979	0.17
HC11	-0.0515032	0.16
HC12	-0.0503597	0.36
HC13	-0.0470246	0.16
HC14	-0.0465482	0.17
HC15	-0.0453094	0.49
HC16	-0.0438801	0.11
HC17	-0.0420697	0.67
HC18	-0.0414979	0.14
HC19	-0.0407356	0.12
HC20	-0.0407356	0.17
HC21	-0.0404498	0.11
HC22	-0.039878	0.22
HC23	-0.0394969	0.2
HC24	-0.0357806	0.24
HC25	-0.0347325	0.69
HC26	-0.0337796	0.17
HC27	-0.0324456	0.19
HC28	-0.0313021	0.15
HC29	-0.0299681	0.27
HC30	-0.0298728	0.42
HC31	-0.0261566	0.1
HC32	-0.0249178	0.27
HC33	-0.0245367	0.18
HC34	-0.0211063	0.11
HC35	-0.0208204	0.15
HC36	-0.0205346	0.15
HC37	-0.0194864	0.17
HC38	-0.0192005	0.19
HC39	-0.0176759	1.18
HC40	-0.0161513	0.29
HC41	-0.0152937	0.23
HC42	-0.0116728	0.8
HC43	-0.0106246	0.11
HC44	-0.00414503	0.07
HC45	-0.00392431	0.13
HC46	-0.00366859	0.1
HC47	0.00157225	0.25
HC48	0.00267453	0.13
HC49	0.00395445	0.13
HC50	0.00414503	0.16
HC51	0.00633665	0.12
HC52	0.00690838	0.18
HC53	0.00942335	0.53
HC54	0.0100529	0.77
HC55	0.0106731	0.09
HC56	0.0114822	0.24
HC57	0.0116728	0.52
HC58	0.0126257	3.44
HC59	0.0146224	0.97
HC60	0.015389	0.49
HC61	0.0182477	0.18
HC62	0.0195817	0.08
HC63	0.0200581	0.18
HC64	0.0207251	1.15
HC65	0.0208204	0.19
HC66	0.0218686	3.83
HC67	0.0232026	0.15
HC68	0.0239649	0.18
HC69	0.025299	0.51
HC70	0.0264424	0.14
HC71	0.0345419	0.08
HC72	0.0353995	0.35
HC73	0.0354948	1.04
HC74	0.0354948	0.13
HC75	0.0356854	2.44
HC76	0.0365686	0.16
HC77	0.0403179	0.22
HC78	0.0441673	0.19
HC79	0.0442173	0.12
HC80	0.0464169	0.26
HC81	0.0465169	0.17
HC82	0.0487665	0.16
HC83	0.0493164	0.16
HC84	0.0520749	0.14
HC85	0.0524158	2.66
HC86	0.0529657	0.22
HC87	0.0543655	0.21
HC88	0.0546477	0.09
HC89	0.0600145	0.12
HC90	0.0609367	1.02
HC91	0.0641638	0.4
HC92	0.0651294	1.08
HC93	0.0652136	0.57
HC94	0.0653636	0.15
HC95	0.0675132	0.13
HC96	0.0676132	0.54
HC97	0.0682739	0.37
HC98	0.068663	0.11
HC99	0.0714625	0.16
HC100	0.0715625	0.17
HC101	0.0717624	0.15
HC102	0.0733241	0.24
HC103	0.0735121	0.13
HC104	0.0735147	0.12
HC105	0.0735621	0.18
HC106	0.074462	0.1
HC107	0.0746119	0.24
HC108	0.075611	0.13
HC109	0.0766116	0.15
HC110	0.0777614	0.11
HC111	0.0804109	0.14
HC112	0.0821106	0.1
HC113	0.0822106	0.07
HC114	0.0828105	0.14
HC115	0.0828605	0.09
HC116	0.0891594	6.05
HC117	0.0902092	0.14
HC118	0.0904592	0.21
HC119	0.0924588	0.16
HC120	0.0924588	0.16
HC121	0.0927088	0.12
HC122	0.0953083	0.4
HC123	0.0953583	0.32
HC124	0.0967081	0.18
HC125	0.0982578	0.12
HC126	0.0983578	0.16
HC127	0.100005	0.11
HC128	0.106056	0.15
HC129	0.107656	0.13
HC130	0.111406	0.1
HC131	0.114455	2.17
HC132	0.114505	0.19
HC133	0.118204	0.17
HC134	0.119754	0.17
HC135	0.121004	0.17
HC136	0.124003	0.72
HC137	0.124353	0.05
HC138	0.125903	0.53
HC139	0.127653	0.11
HC140	0.130752	0.16
HC141	0.133752	1.01
HC142	0.136901	0.51
HC143	0.137151	0.11
HC144	0.137269	0.11
HC145	0.14245	0.2
HC146	0.153398	0.28
HC147	0.165396	0.42
HC148	0.168745	0.17
HC149	0.175894	0.23
HC150	0.177744	0.13

## Sheet: Table S3
Table S3 Detail of the oral microbial α diversity index among the three groups
α diversity	CPR0-median	CPR0-mean	CPR0-se	CPR1-median	CPR1-mean	CPR1-se	HC-median	HC-mean	HC-se	P-value	Z-score	Sig_mark
Ace	312.0424 (280.7099, 353.448)	315.832	13.0052	380.6013 (329.5206, 441.6669)	391.076	17.492	519.0945 (460.9308, 586.0825)	524.999	8.39703	1.89736e-16	-8.2284	***
Chao	311.8656 (282.0323, 344.6849)	310.932	11.5983	357.8683 (306.1798, 427.3818)	376.289	19.4873	509.9478 (460.8422, 556.7186)	504.644	7.35358	7.84762e-16	-8.05655	***
Shannon	2.9671 (2.77, 3.2055)	2.9606	0.0626092	3.4016 (3.2718, 3.5147)	3.37555	0.0509581	3.3908 (3.1306, 3.5688)	3.3099	0.0308764	1.87298e-05	-4.27952	***
Simpson	0.1034 (0.0798, 0.1399)	0.118875	0.0102357	0.0734 (0.0623, 0.0847)	0.0743945	0.00399337	0.0849 (0.0629, 0.1114)	0.09852	0.00420685	0.00179524	-3.12217	**
Observed_OTUs	234.5 (207, 267.5)	237.682	8.03897	273.5 (236.25, 352.25)	294.714	16.2927	373.5 (329, 411.75)	375.087	6.05192	3.05543e-14	-7.59595	***
**P < 0.01, ***P < 0.001

## Sheet: Table S4
Table S4 Abundance and average composition at the genus level and phylum level of oral microbiome in each sample among the three groups
Phylum					Genus
ID	CPR1	CPR1	HC		ID	CPR1	CPR1	HC
Bacteroidota	0.207766	0.321122	0.306365		Prevotella	0.147462	0.248892	0.209857
Firmicutes	0.248657	0.290722	0.251051		Neisseria	0.227251	0.134804	0.136948
Proteobacteria	0.261489	0.179628	0.218244		Veillonella	0.148548	0.0889894	0.0828923
Actinobacteriota	0.0327958	0.0855579	0.121924		Streptococcus	0.0219579	0.0976374	0.0880243
Fusobacteriota	0.233453	0.097337	0.0837052		Porphyromonas	0.0335116	0.0469881	0.0888857
Patescibacteria	0.00967464	0.0212893	0.0117136		Fusobacterium	0.142499	0.0519486	0.0605817
Bacteria_unclassified	0.00172845	0.00104589	0.00660028		Rothia	0.025029	0.0399352	0.0609571
Campilobacterota	0.00438855	0.00294061	0.000320607		Haemophilus	0.0289252	0.0394076	0.0477879
Spirochaetota	3.91364e-05	0.000252107	5.29333e-05		Actinomyces	0.00493695	0.0387063	0.0492432
Synergistota	3.31818e-06	6.58571e-05	7.60667e-06		Leptotrichia	0.0909508	0.0452731	0.0230933
Cyanobacteria	4.90909e-06	7.17857e-06	1.01267e-05		Granulicatella	0.00946114	0.0187678	0.0140869
Desulfobacterota	0	1.88929e-05	2.94e-06		Halomonas	0	2.46429e-06	0.0134228
Verrucomicrobiota	0	1.24286e-05	2.50667e-06		Peptostreptococcus	0.00447886	0.008748	0.0106029
Planctomycetota	0	0	2.2e-07		Lachnoanaerobaculum	0.0198659	0.00980682	0.00693161
					[Eubacterium]_nodatum_group	0.00509214	0.00708621	0.00861638
					TM7x	0.00848191	0.0121175	0.00626116
					Oribacterium	0.00921659	0.00569239	0.00712637
					Pasteurellaceae_unclassified	0.0035595	0.00131757	0.00839342
					Gemella	0.00247264	0.0116542	0.00658021
					Solobacterium	0.00332895	0.00740182	0.00583831
					Bacteria_unclassified	0.00172845	0.00104589	0.00660028
					Micrococcales_unclassified	0.00144614	0.000429786	0.00647135
					Capnocytophaga	0.0153542	0.00747725	0.00297777
					Alloprevotella	0.00893023	0.0143636	0.00237212
					Enterobacteriaceae_unclassified	2.86364e-06	6.96429e-06	0.00578175
					Stomatobaculum	0.00629745	0.00803518	0.00254221
					g__Absconditabacteriales_	0.000610409	0.00440243	0.00298494
					P5D1-392	0.000833955	0.000565286	0.00343767
					Atopobium	0.000616955	0.00469564	0.00238661
					Lactobacillales_unclassified	0.000836636	0.000384857	0.00281215
					Parvimonas	0.00165541	0.00246271	0.00187527
					Corynebacterium	0.000605	0.00102654	0.00184778
					Saccharimonadales	2.36364e-06	0.00349139	0.00140716
					Lachnospiraceae_uncultured	0.00125414	0.00656207	0.000497967
					Tannerella	0.00158195	0.00190411	0.00113536
					Clostridia_UCG-014	0.002036	0.00387154	0.000687313
					Selenomonas	0.00105745	0.00274361	0.000929613
					Campylobacter	0.00438855	0.00294061	0.000320493
					Megasphaera	0.00356968	0.00210914	0.000528853
					Burkholderiales_unclassified	0.000262909	0.00017375	0.00125746
					Pelagibacterium	0	0	0.00129373
					Xanthomonadaceae_unclassified	0	0	0.00104741
					Rhizobiaceae_unclassified	0	0	0.00073794
					Lactobacillus	6.27273e-06	0.000746714	0.000514353
					Bacilli_unclassified	4.91818e-05	0.00010075	0.000611053
					Neisseriaceae_unclassified	0.000187	0.000382607	0.000362573
					Butyrivibrio	0.000412955	0.00112268	0.000167013
					Amnipila	0.000182818	0.000204607	0.000246833
					Dialister	0.000181545	0.000296821	0.000187227
					Peptostreptococcaceae_unclassified	7.18182e-05	0.000121036	0.000189613
					Others	0.00880895	0.0131562	0.00965711

## Sheet:  Table S5
Table S5 Corresponding LDA value and P-value of the biomarkers of oral microbiome among the three groups
Biomaker_names	Logarithm value	Groups	LDA_value	P-value
d__Bacteria.p__Actinobacteriota.c__Actinobacteria.o__Micrococcales.f__Dermabacteraceae.g__Brachybacterium	0			-
d__Bacteria.p__Synergistota.c__Synergistia.o__Synergistales.f__Synergistaceae.g__Fretibacterium	1.76101	CPR1	3.32509	8.69992e-08
d__Bacteria.p__Proteobacteria.c__Gammaproteobacteria.o__Oceanospirillales.f__Halomonadaceae.g__Halomonas	4.12784	HC	3.77747	1.69185e-10
d__Bacteria.p__Actinobacteriota.c__Actinobacteria.o__Actinomycetales.f__Actinomycetaceae.g__Actinomyces	4.69235	HC	4.3362	1.54701e-10
d__Bacteria.p__Patescibacteria.c__Saccharimonadia.o__Saccharimonadales.f__Saccharimonadales.g__Saccharimonadales	3.543	CPR1	3.24342	2.47562e-11
d__Bacteria.p__Proteobacteria.c__Gammaproteobacteria.o__Xanthomonadales.f__Xanthomonadaceae.g__Stenotrophomonas	0.48761			-
d__Bacteria.p__Actinobacteriota.c__Coriobacteriia.o__Coriobacteriales.f__Atopobiaceae.g__Olsenella	1.5511			-
d__Bacteria.p__Actinobacteriota.c__Actinobacteria.o__Actinomycetales.f__Actinomycetaceae.g__Actinomycetaceae_unclassified	0			-
d__Bacteria.p__Firmicutes.c__Clostridia.o__Peptostreptococcales_Tissierellales.f__Anaerovoracaceae.g__Anaerovoracaceae_Family_XIII_UCG_001	2.3539			-
d__Bacteria.p__Bacteroidota.c__Bacteroidia.o__Chitinophagales.f__Chitinophagales_uncultured.g__Chitinophagales_uncultured	0			-
d__Bacteria.p__Bacteroidota.c__Bacteroidia.o__Bacteroidales.f__Rikenellaceae.g__Alistipes	0.176091			-
d__Bacteria.p__Bacteroidota.c__Bacteroidia.o__Bacteroidales.f__Prevotellaceae.g__Prevotellaceae_NK3B31_group	0			-
d__Bacteria.p__Firmicutes.c__Clostridia.o__Peptostreptococcales_Tissierellales.f__Peptostreptococcales_Tissierellales_unclassified.g__Peptostreptococcales_Tissierellales_unclassified	1.33122			-
d__Bacteria.p__Proteobacteria.c__Gammaproteobacteria.o__Cardiobacteriales.f__Cardiobacteriaceae.g__Cardiobacterium	2.18933			-
d__Bacteria.p__Synergistota.c__Synergistia.o__Synergistales.f__Synergistaceae.g__Synergistaceae_uncultured	0.391691			-
d__Bacteria.p__Firmicutes.c__Clostridia.o__Peptostreptococcales_Tissierellales.f__Anaerovoracaceae.g__Mogibacterium	2.37664			-
d__Bacteria.p__Actinobacteriota.c__Coriobacteriia.o__Coriobacteriales.f__Atopobiaceae.g__Atopobium	3.6717	CPR1	3.31383	5.26512e-07
d__Bacteria.p__Proteobacteria.c__Alphaproteobacteria.o__Rhizobiales.f__Rhizobiaceae.g__Rhizobiaceae_unclassified	2.86802			-
d__Bacteria.p__Campilobacterota.c__Campylobacteria.o__Campylobacterales.f__Campylobacteraceae.g__Campylobacter	3.64232	CPR0	3.32676	9.6575e-20
d__Bacteria.p__Bacteroidota.c__Bacteroidia.o__Bacteroidales.f__Prevotellaceae.g__Prevotellaceae_unclassified	2.60354			-
d__Bacteria.p__Firmicutes.c__Bacilli.o__Erysipelotrichales.f__Erysipelatoclostridiaceae.g__Erysipelotrichaceae_UCG_003	0.853872			-
d__Bacteria.p__Firmicutes.c__Negativicutes.o__Veillonellales_Selenomonadales.f__Veillonellaceae.g__Veillonellaceae_unclassified	0.544068			-
d__Bacteria.p__Firmicutes.c__Clostridia.o__Lachnospirales.f__Lachnospiraceae.g__Coprococcus	1.01524			-
d__Bacteria.p__Patescibacteria.c__Dojkabacteria.o__Dojkabacteria.f__Dojkabacteria.g__Dojkabacteria	0			-
d__Bacteria.p__Firmicutes.c__Clostridia.o__Oscillospirales.f__Oscillospiraceae.g__NK4A214_group	0			-
d__Bacteria.p__Actinobacteriota.c__Actinobacteria.o__Actinomycetales.f__Actinomycetales_unclassified.g__Actinomycetales_unclassified	1.04715			-
d__Bacteria.p__Firmicutes.c__Negativicutes.o__Acidaminococcales.f__Acidaminococcaceae.g__Phascolarctobacterium	1.74902			-
d__Bacteria.p__Proteobacteria.c__Gammaproteobacteria.o__Burkholderiales.f__Neisseriaceae.g__Alysiella	1.37762			-
d__Bacteria.p__Fusobacteriota.c__Fusobacteriia.o__Fusobacteriales.f__Leptotrichiaceae.g__Leptotrichiaceae_uncultured	2.01509			-
d__Bacteria.p__Actinobacteriota.c__Actinobacteria.o__Bifidobacteriales.f__Bifidobacteriaceae.g__Gardnerella	0.507084			-
d__Bacteria.p__Firmicutes.c__Clostridia.o__Christensenellales.f__Christensenellaceae.g__Christensenellaceae_R_7_group	1.39607			-
d__Bacteria.p__Firmicutes.c__Negativicutes.o__Veillonellales_Selenomonadales.f__Selenomonadaceae.g__Selenomonas	3.43832			-
d__Bacteria.p__Bacteroidota.c__Bacteroidia.o__Bacteroidales.f__Bacteroidales_Bacteroidales_Incertae_Sedis.g__Phocaeicola	0			-
d__Bacteria.p__Actinobacteriota.c__Actinobacteria.o__Bifidobacteriales.f__Bifidobacteriaceae.g__Bifidobacterium	1.82189			-
d__Bacteria.p__Actinobacteriota.c__Actinobacteria.o__Corynebacteriales.f__Corynebacteriales_unclassified.g__Corynebacteriales_unclassified	0			-
d__Bacteria.p__Firmicutes.c__Bacilli.o__Lactobacillales.f__Leuconostocaceae.g__Leuconostoc	0.90309			-
d__Bacteria.p__Firmicutes.c__Clostridia.o__Peptostreptococcales_Tissierellales.f__Peptostreptococcales_Tissierellales.g__W5053	0.92391			-
d__Bacteria.p__Firmicutes.c__Clostridia.o__Oscillospirales.f__Ruminococcaceae.g___Eubacterium__siraeum_group	0			-
d__Bacteria.p__Firmicutes.c__Clostridia.o__Lachnospirales.f__Lachnospiraceae.g__Lachnoanaerobaculum	4.29811	CPR0	3.83982	1.62779e-07
d__Bacteria.p__Actinobacteriota.c__Actinobacteria.o__Actinomycetales.f__Actinomycetaceae.g__F0332	1.92759			-
d__Bacteria.p__Actinobacteriota.c__Actinobacteria.o__Bifidobacteriales.f__Bifidobacteriaceae.g__Parascardovia	1.69492			-
d__Bacteria.p__Proteobacteria.c__Alphaproteobacteria.o__Caulobacterales.f__Hyphomonadaceae.g__Hyphomonadaceae_uncultured	2.10166			-
d__Bacteria.p__Proteobacteria.c__Gammaproteobacteria.o__Pseudomonadales.f__Moraxellaceae.g__Acinetobacter	1.25613			-
d__Bacteria.p__Actinobacteriota.c__Actinobacteria.o__Corynebacteriales.f__Mycobacteriaceae.g__Mycobacterium	0			-
d__Bacteria.p__Firmicutes.c__Clostridia.o__Lachnospirales.f__Lachnospiraceae.g__Epulopiscium	0			-
d__Bacteria.p__Proteobacteria.c__Gammaproteobacteria.o__Gammaproteobacteria_unclassified.f__Gammaproteobacteria_unclassified.g__Gammaproteobacteria_unclassified	1.83981			-
d__Bacteria.p__Patescibacteria.c__Saccharimonadia.o__Saccharimonadales.f__Saccharimonadaceae.g__Saccharimonadaceae_unclassified	2.1682			-
d__Bacteria.p__Proteobacteria.c__Gammaproteobacteria.o__Aeromonadales.f__Succinivibrionaceae.g__Succinivibrio	0.071882			-
d__Bacteria.p__Firmicutes.c__Clostridia.o__Peptococcales.f__Peptococcaceae.g__Peptococcaceae_uncultured	0			-
d__Bacteria.p__Firmicutes.c__Negativicutes.o__Acidaminococcales.f__Acidaminococcaceae.g__Acidaminococcus	0			-
d__Bacteria.p__Proteobacteria.c__Gammaproteobacteria.o__Burkholderiales.f__Burkholderiales_unclassified.g__Burkholderiales_unclassified	3.09949			-
d__Bacteria.p__Firmicutes.c__Clostridia.o__Peptostreptococcales_Tissierellales.f__Anaerovoracaceae.g___Eubacterium__brachy_group	1.30778			-
d__Bacteria.p__Proteobacteria.c__Gammaproteobacteria.o__Burkholderiales.f__Comamonadaceae.g__Comamonas	1.66208			-
d__Bacteria.p__Proteobacteria.c__Gammaproteobacteria.o__Cardiobacteriales.f__Cardiobacteriaceae.g__Suttonella	1.62362			-
d__Bacteria.p__Bacteroidota.c__Bacteroidia.o__Bacteroidales.f__Tannerellaceae.g__Tannerella	3.27969			-
d__Bacteria.p__Firmicutes.c__Clostridia.o__Oscillospirales.f__Ruminococcaceae.g__Faecalibacterium	2.43764			-
d__Bacteria.p__Bacteria_unclassified.c__Bacteria_unclassified.o__Bacteria_unclassified.f__Bacteria_unclassified.g__Bacteria_unclassified	3.81956	HC	3.44186	1.31183e-15
d__Bacteria.p__Proteobacteria.c__Gammaproteobacteria.o__Burkholderiales.f__Neisseriaceae.g__Simonsiella	1.59106			-
d__Bacteria.p__Proteobacteria.c__Gammaproteobacteria.o__Xanthomonadales.f__Xanthomonadaceae.g__Xanthomonadaceae_unclassified	3.02012			-
d__Bacteria.p__Actinobacteriota.c__Actinobacteriota_unclassified.o__Actinobacteriota_unclassified.f__Actinobacteriota_unclassified.g__Actinobacteriota_unclassified	0.364238			-
d__Bacteria.p__Patescibacteria.c__Saccharimonadia.o__Saccharimonadales.f__Saccharimonadaceae.g__Saccharimonadaceae	2.322			-
d__Bacteria.p__Proteobacteria.c__Alphaproteobacteria.o__Sphingomonadales.f__Sphingomonadaceae.g__Sphingobium	0.495082			-
d__Bacteria.p__Firmicutes.c__Clostridia.o__Lachnospirales.f__Lachnospiraceae.g__Blautia	1.62028			-
d__Bacteria.p__Bacteroidota.c__Bacteroidia.o__Flavobacteriales.f__Weeksellaceae.g__Elizabethkingia	1.26296			-
d__Bacteria.p__Firmicutes.c__Clostridia.o__Oscillospirales.f__Ruminococcaceae.g__Subdoligranulum	1.79389			-
d__Bacteria.p__Patescibacteria.c__Patescibacteria_unclassified.o__Patescibacteria_unclassified.f__Patescibacteria_unclassified.g__Patescibacteria_unclassified	0			-
d__Bacteria.p__Firmicutes.c__Bacilli.o__Staphylococcales.f__Gemellaceae.g__Gemella	4.06648	CPR1	3.67747	3.77986e-06
d__Bacteria.p__Actinobacteriota.c__Coriobacteriia.o__Coriobacteriales.f__Eggerthellaceae.g__Cryptobacterium	0.91833			-
d__Bacteria.p__Firmicutes.c__Clostridia.o__Clostridiales.f__Clostridiaceae.g__Clostridium_sensu_stricto	1.41676			-
d__Bacteria.p__Proteobacteria.c__Gammaproteobacteria.o__Aeromonadales.f__Aeromonadaceae.g__Aeromonas	0			-
d__Bacteria.p__Firmicutes.c__Clostridia.o__Peptostreptococcales_Tissierellales.f__Anaerovoracaceae.g___Eubacterium__saphenum_group	1.64035			-
d__Bacteria.p__Patescibacteria.c__Gracilibacteria.o__Absconditabacteriales__SR1_.f__Absconditabacteriales__SR1_.g__Absconditabacteriales__SR1_	3.64369	CPR1	3.27995	0.000244471
d__Bacteria.p__Firmicutes.c__Bacilli.o__Lactobacillales.f__P5D1_392.g__P5D1_392	3.53626	HC	3.15217	4.51057e-12
d__Bacteria.p__Proteobacteria.c__Gammaproteobacteria.o__Pasteurellales.f__Pasteurellaceae.g__Haemophilus	4.67932			-
d__Bacteria.p__Firmicutes.c__Bacilli.o__Staphylococcales.f__Staphylococcaceae.g__Staphylococcus	0.260412			-
d__Bacteria.p__Bacteroidota.c__Bacteroidia.o__Bacteroidales.f__Prevotellaceae.g__Prevotella	5.39601	CPR1	4.69438	0.020022
d__Bacteria.p__Firmicutes.c__Bacilli.o__Lactobacillales.f__Carnobacteriaceae.g__Dolosigranulum	0			-
d__Bacteria.p__Actinobacteriota.c__Actinobacteria.o__Micrococcales.f__Microbacteriaceae.g__Microbacteriaceae_unclassified	0.329059			-
d__Bacteria.p__Firmicutes.c__Bacilli.o__Bacillales.f__Bacillales_unclassified.g__Bacillales_unclassified	1.99258			-
d__Bacteria.p__Firmicutes.c__Clostridia.o__Lachnospirales.f__Lachnospiraceae.g__Agathobacter	1.70909			-
d__Bacteria.p__Bacteroidota.c__Bacteroidia.o__Bacteroidales.f__Prevotellaceae.g__Paraprevotella	0			-
d__Bacteria.p__Firmicutes.c__Firmicutes_unclassified.o__Firmicutes_unclassified.f__Firmicutes_unclassified.g__Firmicutes_unclassified	2.61653			-
d__Bacteria.p__Firmicutes.c__Negativicutes.o__Veillonellales_Selenomonadales.f__Veillonellaceae.g__Megasphaera	3.55263	CPR0	3.20184	1.95014e-06
d__Bacteria.p__Firmicutes.c__Bacilli.o__Bacillales.f__Bacillaceae.g__Bacillaceae_unclassified	1.46913			-
d__Bacteria.p__Firmicutes.c__Negativicutes.o__Veillonellales_Selenomonadales.f__Selenomonadaceae.g__Selenomonadaceae_unclassified	2.23022			-
d__Bacteria.p__Proteobacteria.c__Gammaproteobacteria.o__Burkholderiales.f__Alcaligenaceae.g__Achromobacter	1.74791	CPR1	3.39288	1.83666e-24
d__Bacteria.p__Firmicutes.c__Clostridia.o__Lachnospirales.f__Lachnospiraceae.g__Oribacterium	3.96457			-
d__Bacteria.p__Proteobacteria.c__Gammaproteobacteria.o__Burkholderiales.f__Burkholderiaceae.g__Lautropia	2.97413			-
d__Bacteria.p__Proteobacteria.c__Gammaproteobacteria.o__Enterobacterales.f__Enterobacteriaceae.g__Enterobacteriaceae_unclassified	3.76206			-
d__Bacteria.p__Actinobacteriota.c__Actinobacteria.o__Corynebacteriales.f__Nocardiaceae.g__Rhodococcus	1.76173			-
d__Bacteria.p__Desulfobacterota.c__Desulfobulbia.o__Desulfobulbales.f__Desulfobulbaceae.g__Desulfobulbus	1.2763			-
d__Bacteria.p__Proteobacteria.c__Alphaproteobacteria.o__Sphingomonadales.f__Sphingomonadaceae.g__Sphingomonas	2.91061			-
d__Bacteria.p__Bacteroidota.c__Bacteroidia.o__Bacteroidales.f__Porphyromonadaceae.g__Porphyromonas	4.94883			-
d__Bacteria.p__Firmicutes.c__Clostridia.o__Lachnospirales.f__Lachnospiraceae.g__Anaerostipes	0.71421			-
d__Bacteria.p__Planctomycetota.c__Phycisphaerae.o__Phycisphaerales.f__Phycisphaeraceae.g__SM1A02	0			-
d__Bacteria.p__Actinobacteriota.c__Actinobacteria.o__Corynebacteriales.f__Corynebacteriaceae.g__Corynebacteriaceae_unclassified	1.66527			-
d__Bacteria.p__Actinobacteriota.c__Actinobacteria.o__Propionibacteriales.f__Propionibacteriaceae.g__Cutibacterium	0			-
d__Bacteria.p__Bacteroidota.c__Bacteroidia.o__Bacteroidales.f__Prevotellaceae.g__Alloprevotella	4.15726	CPR1	3.7678	4.79361e-15
d__Bacteria.p__Actinobacteriota.c__Coriobacteriia.o__Coriobacteriales.f__Eggerthellaceae.g__Slackia	1.55759	CPR1	3.45793	2.31598e-10
d__Bacteria.p__Firmicutes.c__Bacilli.o__Mycoplasmatales.f__Mycoplasmataceae.g__Mycoplasma	1.54628			-
d__Bacteria.p__Firmicutes.c__Clostridia.o__Lachnospirales.f__Lachnospiraceae.g__Johnsonella	3.13619			-
d__Bacteria.p__Firmicutes.c__Clostridia.o__Lachnospirales.f__Lachnospiraceae.g___Ruminococcus__torques_group	0.766413			-
d__Bacteria.p__Proteobacteria.c__Alphaproteobacteria.o__Caulobacterales.f__Caulobacteraceae.g__Brevundimonas	0.703005			-
d__Bacteria.p__Actinobacteriota.c__Actinobacteria.o__Propionibacteriales.f__Propionibacteriaceae.g__Pseudopropionibacterium	1.31477			-
d__Bacteria.p__Proteobacteria.c__Gammaproteobacteria.o__Enterobacterales.f__Enterobacteriaceae.g__Escherichia_Shigella	1.40278			-
d__Bacteria.p__Bacteroidota.c__Bacteroidia.o__Flavobacteriales.f__Flavobacteriaceae.g__Capnocytophaga	4.18623	CPR0	3.7788	3.85377e-10
d__Bacteria.p__Firmicutes.c__Clostridia.o__Peptostreptococcales_Tissierellales.f__Anaerovoracaceae.g__Anaerovoracaceae_Family_XIII_AD3011_group	0			-
d__Bacteria.p__Firmicutes.c__Negativicutes.o__Veillonellales_Selenomonadales.f__Selenomonadaceae.g__Megamonas	0.606967			-
d__Bacteria.p__Proteobacteria.c__Gammaproteobacteria.o__Pasteurellales.f__Pasteurellaceae.g__Pasteurellaceae_unclassified	3.92394	HC	3.54192	3.41257e-06
d__Bacteria.p__Firmicutes.c__Clostridia.o__Lachnospirales.f__Lachnospiraceae.g__Lachnospiraceae_NK4A136_group	0.455932			-
d__Bacteria.p__Actinobacteriota.c__Actinobacteria.o__Bifidobacteriales.f__Bifidobacteriaceae.g__Alloscardovia	2.41533			-
d__Bacteria.p__Firmicutes.c__Clostridia.o__Clostridia_unclassified.f__Clostridia_unclassified.g__Clostridia_unclassified	2.31794			-
d__Bacteria.p__Bacteroidota.c__Bacteroidia.o__Bacteroidales.f__Prevotellaceae.g__Prevotellaceae	0.836554			-
d__Bacteria.p__Firmicutes.c__Negativicutes.o__Veillonellales_Selenomonadales.f__Veillonellaceae.g__Veillonella	5.17187	CPR0	4.52043	3.10046e-05
d__Bacteria.p__Firmicutes.c__Bacilli.o__Erysipelotrichales.f__Erysipelotrichaceae.g__Erysipelotrichaceae_UCG_006	1.07659			-
d__Bacteria.p__Proteobacteria.c__Alphaproteobacteria.o__Rhizobiales.f__Beijerinckiaceae.g__Methylobacterium_Methylorubrum	1.01374			-
d__Bacteria.p__Proteobacteria.c__Gammaproteobacteria.o__Burkholderiales.f__Rhodocyclaceae.g__Methyloversatilis	0.439859			-
d__Bacteria.p__Firmicutes.c__Bacilli.o__Lactobacillales.f__Enterococcaceae.g__Enterococcus	2.14858			-
d__Bacteria.p__Firmicutes.c__Clostridia.o__Oscillospirales.f__Oscillospiraceae.g__UCG_002	1.65114			-
d__Bacteria.p__Firmicutes.c__Clostridia.o__Oscillospirales.f__Oscillospiraceae.g__UCG_003	0.548477			-
d__Bacteria.p__Bacteroidota.c__Bacteroidia.o__Bacteroidales.f__Tannerellaceae.g__Parabacteroides	1.28524			-
d__Bacteria.p__Firmicutes.c__Clostridia.o__Oscillospirales.f__Ruminococcaceae.g__CAG_352	0.702061			-
d__Bacteria.p__Proteobacteria.c__Gammaproteobacteria.o__Burkholderiales.f__Comamonadaceae.g__Schlegelella	0.539912			-
d__Bacteria.p__Firmicutes.c__Clostridia.o__Oscillospirales.f__Oscillospiraceae.g__Oscillospiraceae_uncultured	0.433656			-
d__Bacteria.p__Firmicutes.c__Clostridia.o__Peptostreptococcales_Tissierellales.f__Peptostreptococcaceae.g___Eubacterium__yurii_group	2.18765			-
d__Bacteria.p__Proteobacteria.c__Gammaproteobacteria.o__Burkholderiales.f__Sutterellaceae.g__Parasutterella	1.01223			-
d__Bacteria.p__Firmicutes.c__Clostridia.o__Lachnospirales.f__Lachnospiraceae.g__Stomatobaculum	3.905			-
d__Bacteria.p__Proteobacteria.c__Gammaproteobacteria.o__Pasteurellales.f__Pasteurellaceae.g__Aggregatibacter	2.83961			-
d__Bacteria.p__Firmicutes.c__Bacilli.o__Lactobacillales.f__Aerococcaceae.g__Abiotrophia	2.51592			-
d__Bacteria.p__Fusobacteriota.c__Fusobacteriia.o__Fusobacteriales.f__Fusobacteriaceae.g__Fusobacterium	5.15381	CPR0	4.62993	0.000584758
d__Bacteria.p__Actinobacteriota.c__Actinobacteria.o__Micrococcales.f__Micrococcaceae.g__Nesterenkonia	1.48116			-
d__Bacteria.p__Firmicutes.c__Clostridia.o__Lachnospirales.f__Lachnospiraceae.g__Fusicatenibacter	0.837588			-
d__Bacteria.p__Firmicutes.c__Clostridia.o__Oscillospirales.f__Oscillospirales_unclassified.g__Oscillospirales_unclassified	0			-
d__Bacteria.p__Proteobacteria.c__Gammaproteobacteria.o__Burkholderiales.f__Comamonadaceae.g__Delftia	1.00029			-
d__Bacteria.p__Bacteroidota.c__Bacteroidia.o__Flavobacteriales.f__Weeksellaceae.g__Bergeyella	2.97679			-
d__Bacteria.p__Firmicutes.c__Negativicutes.o__Veillonellales_Selenomonadales.f__Veillonellaceae.g__Anaeroglobus	1.46186			-
d__Bacteria.p__Proteobacteria.c__Gammaproteobacteria.o__Enterobacterales.f__Yersiniaceae.g__Serratia	1.46647			-
d__Bacteria.p__Firmicutes.c__Clostridia.o__Oscillospirales.f___Eubacterium__coprostanoligenes_group.g___Eubacterium__coprostanoligenes_group	1.76663			-
d__Bacteria.p__Actinobacteriota.c__Actinobacteria.o__Corynebacteriales.f__Corynebacteriaceae.g__Corynebacterium	3.26665			-
d__Bacteria.p__Proteobacteria.c__Alphaproteobacteria.o__Alphaproteobacteria_unclassified.f__Alphaproteobacteria_unclassified.g__Alphaproteobacteria_unclassified	0			-
d__Bacteria.p__Bacteroidota.c__Bacteroidia.o__Bacteroidia_unclassified.f__Bacteroidia_unclassified.g__Bacteroidia_unclassified	1.3075			-
d__Bacteria.p__Firmicutes.c__Clostridia.o__Lachnospirales.f__Lachnospirales_unclassified.g__Lachnospirales_unclassified	0			-
d__Bacteria.p__Firmicutes.c__Clostridia.o__Oscillospirales.f__Ruminococcaceae.g__Negativibacillus	0			-
d__Bacteria.p__Actinobacteriota.c__Coriobacteriia.o__Coriobacteriales.f__Coriobacteriaceae.g__Collinsella	0.624724			-
d__Bacteria.p__Firmicutes.c__Clostridia.o__Oscillospirales.f__UCG_010.g__UCG_010	0			-
d__Bacteria.p__Proteobacteria.c__Alphaproteobacteria.o__Rhodospirillales.f__Rhodospirillales_uncultured.g__Rhodospirillales_uncultured	0			-
d__Bacteria.p__Firmicutes.c__Bacilli.o__Lactobacillales.f__Lactobacillales_unclassified.g__Lactobacillales_unclassified	3.44904	HC	3.07309	8.76615e-12
d__Bacteria.p__Firmicutes.c__Bacilli.o__Lactobacillales.f__Streptococcaceae.g__Streptococcus	4.98962	CPR1	4.58251	8.63969e-08
d__Bacteria.p__Firmicutes.c__Bacilli.o__Erysipelotrichales.f__Erysipelatoclostridiaceae.g__Eggerthia	1.27957			-
d__Bacteria.p__Proteobacteria.c__Gammaproteobacteria.o__Burkholderiales.f__Neisseriaceae.g__Neisseria	5.35651			-
d__Bacteria.p__Bacteroidota.c__Bacteroidia.o__Bacteroidales.f__Bacteroidales_unclassified.g__Bacteroidales_unclassified	2.16207			-
d__Bacteria.p__Proteobacteria.c__Alphaproteobacteria.o__Rhizobiales.f__Devosiaceae.g__Pelagibacterium	3.11184			-
d__Bacteria.p__Bacteroidota.c__Bacteroidia.o__Bacteroidales.f__Marinifilaceae.g__Odoribacter	1.13263			-
d__Bacteria.p__Bacteroidota.c__Bacteroidia.o__Chitinophagales.f__Chitinophagales_unclassified.g__Chitinophagales_unclassified	0.673328			-
d__Bacteria.p__Firmicutes.c__Clostridia.o__Peptostreptococcales_Tissierellales.f__Peptostreptococcaceae.g__Peptostreptococcaceae_unclassified	2.27787			-
d__Bacteria.p__Firmicutes.c__Clostridia.o__Oscillospirales.f__Oscillospiraceae.g__UCG_005	0.51663			-
d__Bacteria.p__Firmicutes.c__Clostridia.o__Lachnospirales.f__Lachnospiraceae.g__Butyrivibrio	3.05026			-
d__Bacteria.p__Actinobacteriota.c__Actinobacteria.o__Micrococcales.f__Micrococcaceae.g__Rothia	4.78502	HC	4.26351	0.00379598
d__Bacteria.p__Firmicutes.c__Bacilli.o__Lactobacillales.f__Leuconostocaceae.g__Weissella	0			-
d__Bacteria.p__Firmicutes.c__Clostridia.o__Clostridia_vadinBB60_group.f__Clostridia_vadinBB60_group.g__Clostridia_vadinBB60_group	1.35958			-
d__Bacteria.p__Firmicutes.c__Bacilli.o__Erysipelotrichales.f__Erysipelotrichales_unclassified.g__Erysipelotrichales_unclassified	0.122762			-
d__Bacteria.p__Firmicutes.c__Bacilli.o__Bacilli_unclassified.f__Bacilli_unclassified.g__Bacilli_unclassified	2.78608			-
d__Bacteria.p__Proteobacteria.c__Gammaproteobacteria.o__Burkholderiales.f__Sutterellaceae.g__Sutterella	0.39794			-
d__Bacteria.p__Proteobacteria.c__Gammaproteobacteria.o__Burkholderiales.f__Comamonadaceae.g__Acidovorax	1.04584			-
d__Bacteria.p__Firmicutes.c__Clostridia.o__Peptostreptococcales_Tissierellales.f__Anaerovoracaceae.g__Anaerovoracaceae_unclassified	0.496426			-
d__Bacteria.p__Firmicutes.c__Clostridia.o__Lachnospirales.f__Lachnospiraceae.g__Roseburia	1.42031			-
d__Bacteria.p__Bacteroidota.c__Bacteroidia.o__Flavobacteriales.f__Flavobacteriaceae.g__Flavobacteriaceae_unclassified	0			-
d__Bacteria.p__Proteobacteria.c__Alphaproteobacteria.o__Rhizobiales.f__Devosiaceae.g__Devosiaceae_unclassified	0.795648			-
d__Bacteria.p__Firmicutes.c__Clostridia.o__Peptostreptococcales_Tissierellales.f__Anaerovoracaceae.g___Eubacterium__nodatum_group	3.93532			-
d__Bacteria.p__Proteobacteria.c__Gammaproteobacteria.o__Xanthomonadales.f__Xanthomonadaceae.g__Xanthomonas	0			-
d__Bacteria.p__Firmicutes.c__Clostridia.o__Lachnospirales.f__Lachnospiraceae.g___Ruminococcus__gnavus_group	0.556303			-
d__Bacteria.p__Proteobacteria.c__Alphaproteobacteria.o__Rhodobacterales.f__Rhodobacteraceae.g__Rhodobacteraceae_unclassified	0			-
d__Bacteria.p__Proteobacteria.c__Gammaproteobacteria.o__Pseudomonadales.f__Moraxellaceae.g__Moraxella	2.12976			-
d__Bacteria.p__Firmicutes.c__Clostridia.o__Monoglobales.f__Monoglobaceae.g__Monoglobus	0.689563			-
d__Bacteria.p__Spirochaetota.c__Spirochaetia.o__Spirochaetales.f__Spirochaetaceae.g__Treponema	2.40159			-
d__Bacteria.p__Proteobacteria.c__Alphaproteobacteria.o__Caulobacterales.f__Caulobacteraceae.g__Caulobacter	0			-
d__Bacteria.p__Verrucomicrobiota.c__Lentisphaeria.o__Victivallales.f__Victivallaceae.g__Victivallis	0			-
d__Bacteria.p__Firmicutes.c__Clostridia.o__Lachnospirales.f__Lachnospiraceae.g__Howardella	0.873127			-
d__Bacteria.p__Firmicutes.c__Clostridia.o__Peptococcales.f__Peptococcaceae.g__Peptococcus	2.04157	CPR0	3.07557	0.00136996
d__Bacteria.p__Firmicutes.c__Clostridia.o__Lachnospirales.f__Lachnospiraceae.g__Lachnospira	0.992175			-
d__Bacteria.p__Firmicutes.c__Bacilli.o__Erysipelotrichales.f__Erysipelotrichaceae.g__Erysipelotrichaceae_unclassified	2.39379			-
d__Bacteria.p__Bacteroidota.c__Bacteroidia.o__Bacteroidales.f__Bacteroidaceae.g__Bacteroides	1.95036			-
d__Bacteria.p__Fusobacteriota.c__Fusobacteriia.o__Fusobacteriales.f__Fusobacteriaceae.g__Fusobacteriaceae_unclassified	0			-
d__Bacteria.p__Firmicutes.c__Clostridia.o__Peptostreptococcales_Tissierellales.f__Peptostreptococcaceae.g__Peptostreptococcus	4.02542	HC	3.48038	0.0030206
d__Bacteria.p__Firmicutes.c__Bacilli.o__Erysipelotrichales.f__Erysipelotrichaceae.g__Solobacterium	3.86934	CPR1	3.29339	0.000692531
d__Bacteria.p__Proteobacteria.c__Gammaproteobacteria.o__Burkholderiales.f__Neisseriaceae.g__Neisseriaceae_unclassified	2.58275			-
d__Bacteria.p__Synergistota.c__Synergistia.o__Synergistales.f__Synergistaceae.g__Pyramidobacter	0.756962			-
d__Bacteria.p__Proteobacteria.c__Gammaproteobacteria.o__Burkholderiales.f__Alcaligenaceae.g__Alcaligenes	1.34383	CPR1	3.39804	1.43785e-19
d__Bacteria.p__Actinobacteriota.c__Actinobacteria.o__Micrococcales.f__Micrococcaceae.g__Micrococcaceae_unclassified	1.97775			-
d__Bacteria.p__Firmicutes.c__Negativicutes.o__Veillonellales_Selenomonadales.f__Selenomonadaceae.g__Selenomonadaceae_uncultured	1.07789			-
d__Bacteria.p__Patescibacteria.c__Saccharimonadia.o__Saccharimonadales.f__Saccharimonadaceae.g__Candidatus_Saccharimonas	2.92382			-
d__Bacteria.p__Actinobacteriota.c__Actinobacteria.o__Actinomycetales.f__Actinomycetaceae.g__Mobiluncus	1.98227			-
d__Bacteria.p__Firmicutes.c__Clostridia.o__Oscillospirales.f__Ruminococcaceae.g__Ruminococcaceae_Incertae_Sedis	0.22494			-
d__Bacteria.p__Firmicutes.c__Clostridia.o__Oscillospirales.f__Oscillospiraceae.g__Colidextribacter	0.121044			-
d__Bacteria.p__Firmicutes.c__Clostridia.o__Lachnospirales.f__Lachnospiraceae.g___Eubacterium__hallii_group	1.00463			-
d__Bacteria.p__Patescibacteria.c__Saccharimonadia.o__Saccharimonadales.f__Saccharimonadaceae.g__TM7x	4.08341			-
d__Bacteria.p__Firmicutes.c__Clostridia.o__Lachnospirales.f__Lachnospiraceae.g__Shuttleworthia	1.96997			-
d__Bacteria.p__Proteobacteria.c__Alphaproteobacteria.o__Rhizobiales.f__Rhizobiaceae.g__Aliihoeflea	1.60831			-
d__Bacteria.p__Firmicutes.c__Bacilli.o__Lactobacillales.f__Carnobacteriaceae.g__Granulicatella	4.27341	CPR1	3.67632	0.00126621
d__Bacteria.p__Firmicutes.c__Bacilli.o__Erysipelotrichales.f__Erysipelotrichaceae.g__Bulleidia	1.15054			-
d__Bacteria.p__Firmicutes.c__Clostridia.o__Lachnospirales.f__Lachnospiraceae.g__Catonella	3.11798			-
d__Bacteria.p__Bacteroidota.c__Bacteroidia.o__Bacteroidales.f__Paludibacteraceae.g__F0058	2.37337			-
d__Bacteria.p__Actinobacteriota.c__Actinobacteria.o__Actinobacteria_unclassified.f__Actinobacteria_unclassified.g__Actinobacteria_unclassified	2.7997			-
d__Bacteria.p__Firmicutes.c__Clostridia.o__Lachnospirales.f__Defluviitaleaceae.g__Defluviitaleaceae_UCG_011	1.80326			-
d__Bacteria.p__Actinobacteriota.c__Actinobacteria.o__Micrococcales.f__Micrococcales_unclassified.g__Micrococcales_unclassified	3.81099	HC	3.47927	8.78813e-15
d__Bacteria.p__Proteobacteria.c__Gammaproteobacteria.o__Burkholderiales.f__Neisseriaceae.g__Kingella	1.33531			-
d__Bacteria.p__Firmicutes.c__Clostridia.o__Oscillospirales.f__Oscillospiraceae.g__Oscillospiraceae_unclassified	0			-
d__Bacteria.p__Verrucomicrobiota.c__Verrucomicrobiae.o__Verrucomicrobiales.f__Akkermansiaceae.g__Akkermansia	1.09442			-
d__Bacteria.p__Firmicutes.c__Clostridia.o__Lachnospirales.f__Lachnospiraceae.g___Eubacterium__xylanophilum_group	0			-
d__Bacteria.p__Actinobacteriota.c__Actinobacteria.o__Corynebacteriales.f__Corynebacteriaceae.g__Lawsonella	0			-
d__Bacteria.p__Firmicutes.c__Clostridia.o__Oscillospirales.f__Ruminococcaceae.g__Ruminococcus	1.19332			-
d__Bacteria.p__Desulfobacterota.c__Desulfovibrionia.o__Desulfovibrionales.f__Desulfovibrionaceae.g__Desulfovibrio	0			-
d__Bacteria.p__Patescibacteria.c__Saccharimonadia.o__Saccharimonadales.f__Saccharimonadales_unclassified.g__Saccharimonadales_unclassified	1.59857			-
d__Bacteria.p__Firmicutes.c__Clostridia.o__Peptostreptococcales_Tissierellales.f__Peptostreptococcaceae.g__Romboutsia	1.36842			-
d__Bacteria.p__Firmicutes.c__Clostridia.o__Oscillospirales.f__Ruminococcaceae.g__Ruminococcaceae_uncultured	0.01524			-
d__Bacteria.p__Firmicutes.c__Bacilli.o__RF39.f__RF39.g__RF39	2.03299			-
d__Bacteria.p__Firmicutes.c__Clostridia.o__Oscillospirales.f__Ruminococcaceae.g__Ruminococcaceae_unclassified	0			-
d__Bacteria.p__Bacteroidota.c__Bacteroidia.o__Bacteroidales.f__Prevotellaceae.g__Prevotellaceae_uncultured	0.666177			-
d__Bacteria.p__Firmicutes.c__Clostridia.o__Lachnospirales.f__Lachnospiraceae.g__Lachnospiraceae_UCG_004	1.47953			-
d__Bacteria.p__Proteobacteria.c__Gammaproteobacteria.o__Burkholderiales.f__Comamonadaceae.g__Comamonadaceae_unclassified	0.193125			-
d__Bacteria.p__Firmicutes.c__Clostridia.o__Lachnospirales.f__Lachnospiraceae.g___Eubacterium__eligens_group	0			-
d__Bacteria.p__Bacteroidota.c__Bacteroidia.o__Bacteroidales.f__Rikenellaceae.g__Rikenellaceae_RC9_gut_group	1.59054			-
d__Bacteria.p__Bacteroidota.c__Bacteroidia.o__Bacteroidales.f__Muribaculaceae.g__Muribaculaceae	1.39295			-
d__Bacteria.p__Fusobacteriota.c__Fusobacteriia.o__Fusobacteriales.f__Leptotrichiaceae.g__Streptobacillus	1.07136			-
d__Bacteria.p__Firmicutes.c__Clostridia.o__Lachnospirales.f__Lachnospiraceae.g__Lachnospiraceae_uncultured	3.81704	CPR1	3.47672	7.06919e-05
d__Bacteria.p__Firmicutes.c__Bacilli.o__Lactobacillales.f__Streptococcaceae.g__Lactococcus	0			-
d__Bacteria.p__Actinobacteriota.c__Actinobacteria.o__Bifidobacteriales.f__Bifidobacteriaceae.g__Scardovia	1.53782			-
d__Bacteria.p__Proteobacteria.c__Gammaproteobacteria.o__Xanthomonadales.f__Xanthomonadaceae.g__Pseudoxanthomonas	0			-
d__Bacteria.p__Firmicutes.c__Clostridia.o__Peptostreptococcales_Tissierellales.f__Peptostreptococcaceae.g__Filifactor	2.80946			-
d__Bacteria.p__Proteobacteria.c__Gammaproteobacteria.o__Burkholderiales.f__Comamonadaceae.g__Tepidimonas	0			-
d__Bacteria.p__Bacteroidota.c__Bacteroidia.o__Sphingobacteriales.f__Lentimicrobiaceae.g__Lentimicrobium	1.23858			-
d__Bacteria.p__Firmicutes.c__Clostridia.o__Peptostreptococcales_Tissierellales.f__Peptostreptococcales_Tissierellales.g__Parvimonas	3.39141			-
d__Bacteria.p__Proteobacteria.c__Gammaproteobacteria.o__Pasteurellales.f__Pasteurellaceae.g__Actinobacillus	2.53066			-
d__Bacteria.p__Proteobacteria.c__Alphaproteobacteria.o__Rhizobiales.f__Rhizobiaceae.g__Aquamicrobium	1.18184			-
d__Bacteria.p__Proteobacteria.c__Gammaproteobacteria.o__Pseudomonadales.f__Pseudomonadaceae.g__Pseudomonas	2.88804			-
d__Bacteria.p__Proteobacteria.c__Gammaproteobacteria.o__Pseudomonadales.f__Moraxellaceae.g__Enhydrobacter	0.842877			-
d__Bacteria.p__Firmicutes.c__Clostridia.o__Lachnospirales.f__Lachnospiraceae.g__Lachnospiraceae_unclassified	3.2753			-
d__Bacteria.p__Firmicutes.c__Clostridia.o__Peptostreptococcales_Tissierellales.f__Anaerovoracaceae.g__Anaerovoracaceae_uncultured	1.29608			-
d__Bacteria.p__Patescibacteria.c__Gracilibacteria.o__Gracilibacteria.f__Gracilibacteria.g__Gracilibacteria	1.989			-
d__Bacteria.p__Fusobacteriota.c__Fusobacteriia.o__Fusobacteriales.f__Leptotrichiaceae.g__Leptotrichia	4.95881	CPR0	4.53506	9.9184e-09
d__Bacteria.p__Firmicutes.c__Bacilli.o__Lactobacillales.f__Lactobacillaceae.g__Lactobacillus	2.87315			-
d__Bacteria.p__Proteobacteria.c__Alphaproteobacteria.o__Rickettsiales.f__Mitochondria.g__Mitochondria	0			-
d__Bacteria.p__Firmicutes.c__Bacilli.o__Lactobacillales.f__Carnobacteriaceae.g__Atopostipes	0			-
d__Bacteria.p__Bacteroidota.c__Bacteroidia.o__Flavobacteriales.f__Flavobacteriales_unclassified.g__Flavobacteriales_unclassified	0			-
d__Bacteria.p__Firmicutes.c__Clostridia.o__Peptostreptococcales_Tissierellales.f__Anaerovoracaceae.g__Amnipila	2.3924			-
d__Bacteria.p__Firmicutes.c__Negativicutes.o__Veillonellales_Selenomonadales.f__Veillonellaceae.g__Dialister	2.4725			-
d__Bacteria.p__Patescibacteria.c__Gracilibacteria.o__JGI_0000069_P22.f__JGI_0000069_P22.g__JGI_0000069_P22	1.45647			-
d__Bacteria.p__Proteobacteria.c__Gammaproteobacteria.o__Xanthomonadales.f__Rhodanobacteraceae.g__Rhodanobacteraceae_unclassified	0			-
d__Bacteria.p__Proteobacteria.c__Alphaproteobacteria.o__Rhizobiales.f__Xanthobacteraceae.g__Xanthobacteraceae_unclassified	0.0142404			-
d__Bacteria.p__Firmicutes.c__Clostridia.o__Clostridia_UCG_014.f__Clostridia_UCG_014.g__Clostridia_UCG_014	3.58788	CPR1	3.19104	1.67825e-05
d__Bacteria.p__Campilobacterota.c__Campylobacteria.o__Campylobacterales.f__Rs_M59_termite_group.g__Rs_M59_termite_group	0			-
d__Bacteria.p__Cyanobacteria.c__Cyanobacteriia.o__Chloroplast.f__Chloroplast.g__Chloroplast	1.00547			-

## Sheet: Table S6
Table S6 Different degree of genus and phylum level (P-value) of oral microbiome in each sample among the three groups
Phylum																	Genus
ID	CPR0.median	CPR0.mean	CPR0.se	CPR1.median	CPR1.mean	CPR1.se	HC.median	HC.mean	HC.se	P value	z-score	Sig_mark	Q value	fixp	fixps		ID	CPR0.median	CPR0.mean	CPR0.se	CPR1.median	CPR1.mean	CPR1.se	HC.median	HC.mean	HC.se	P value	Z-score	Sig_mark	Q value	fixp	fixps
Bacteroidota	0.1992 (0.1094, 0.2494)	0.207766	0.0263667	0.2997 (0.2458, 0.4086)	0.321122	0.0167856	0.2954 (0.1856, 0.3997)	0.306365	0.0126958	0.00385009	-2.89019	**	0.00673766	0.0039	** 0.0039		Prevotella	0.1166 (0.0577, 0.1771)	0.147462	0.0271295	0.2583 (0.1774, 0.3375)	0.248892	0.0214063	0.1769 (0.0763, 0.3023)	0.209857	0.0134497	0.020022	-2.32593	*	0.0431244	0.02	* 0.02
Firmicutes	0.2414 (0.1702, 0.3317)	0.248657	0.01863	0.282 (0.2344, 0.3207)	0.290722	0.014532	0.228 (0.1629, 0.3281)	0.251051	0.0100308	0.0455388	-1.99964	*	0.0637544	0.0455	* 0.0455		Neisseria	0.2146 (0.0981, 0.3212)	0.227251	0.0404339	0.122 (0.0278, 0.2015)	0.134804	0.0206053	0.0734 (0.0181, 0.2244)	0.136948	0.0130879	0.136482	-1.48902		0.224795	0.1365	0.1365
Proteobacteria	0.2366 (0.1283, 0.3425)	0.261489	0.040934	0.1664 (0.0648, 0.2491)	0.179628	0.0239206	0.1643 (0.0596, 0.3332)	0.218244	0.0152666	0.397416	-0.846245		0.427987	0.3974	0.3974		Veillonella	0.155 (0.0918, 0.2089)	0.148548	0.0142915	0.0795 (0.0632, 0.1022)	0.0889894	0.0067104	0.0698 (0.0398, 0.1039)	0.0828923	0.00522377	3.10046e-05	-4.16596	***	0.000118381	< 0.0001	***< 0.0001
Actinobacteriota	0.0291 (0.0085, 0.041)	0.0327958	0.00683403	0.0719 (0.0612, 0.0969)	0.0855579	0.00736734	0.0914 (0.0453, 0.1546)	0.121924	0.00894357	4.13657e-07	-5.06256	***	9.65199e-07	< 0.0001	***< 0.0001		Streptococcus	0.0179 (0.0098, 0.0312)	0.0219579	0.00329516	0.087 (0.0589, 0.1175)	0.0976374	0.0117807	0.0574 (0.0279, 0.1152)	0.0880243	0.00694447	8.63969e-08	-5.35323	***	5.76942e-07	< 0.0001	***< 0.0001
Fusobacteriota	0.223 (0.1603, 0.3073)	0.233453	0.0231025	0.0863 (0.0498, 0.1273)	0.097337	0.0128472	0.0549 (0.0278, 0.1197)	0.0837052	0.00645146	2.28339e-08	-5.58903	***	6.39348e-08	< 0.0001	***< 0.0001		Porphyromonas	0.0129 (0.0038, 0.0425)	0.0335116	0.00867529	0.0352 (0.0117, 0.0595)	0.0469881	0.00883689	0.0358 (0.0082, 0.1222)	0.0888857	0.00891628	0.0502279	-1.95802		0.0917205	0.0502	0.0502
Patescibacteria	0.006 (0.0016, 0.0133)	0.00967464	0.00229273	0.0149 (0.0085, 0.0319)	0.0212893	0.00323091	0.0076 (0.0035, 0.0171)	0.0117136	0.000951432	0.00521273	-2.79359	**	0.00810869	0.0052	** 0.0052		Fusobacterium	0.1288 (0.0568, 0.2008)	0.142499	0.0234083	0.035 (0.0169, 0.0692)	0.0519486	0.0107838	0.0371 (0.0149, 0.0888)	0.0605817	0.00533629	0.000584758	-3.43859	***	0.00173363	0.0006	***0.0006
Bacteria_unclassified	0.0014 (0.0006, 0.0021)	0.00172845	0.000341002	0.0004 (< 0.0001, 0.0014)	0.00104589	0.000269223	0.0053 (0.0026, 0.0095)	0.00660028	0.000439675	1.31183e-15	-7.99348	***	9.18282e-15	< 0.0001	***< 0.0001		Rothia	0.015 (0.0064, 0.03)	0.025029	0.00589611	0.0285 (0.0149, 0.0505)	0.0399352	0.0077041	0.0415 (0.0159, 0.0756)	0.0609571	0.00557698	0.00379598	-2.89464	**	0.00986172	0.0038	** 0.0038
Campilobacterota	0.0037 (0.0019, 0.0056)	0.00438855	0.000807159	0.0022 (0.0013, 0.0038)	0.00294061	0.000448167	< 0.0001 (< 0.0001, 0.0003)	0.000320607	5.92419e-05	9.65718e-20	-9.09274	***	1.35201e-18	< 0.0001	***< 0.0001		Haemophilus	0.019 (0.0102, 0.0323)	0.0289252	0.00685755	0.0415 (0.0219, 0.0483)	0.0394076	0.00462591	0.0232 (0.0073, 0.055)	0.0477879	0.00552443	0.156248	-1.4178		0.255678	0.1562	0.1562
Spirochaetota	< 0.0001 (< 0.0001, < 0.0001)	3.91364e-05	1.21528e-05	0.0002 (< 0.0001, 0.0003)	0.000252107	5.62443e-05	< 0.0001 (< 0.0001, < 0.0001)	5.29333e-05	2.87305e-05	5.89996e-13	-7.20277	***	2.75332e-12	< 0.0001	***< 0.0001		Actinomyces	0.0012 (0.0005, 0.0059)	0.00493695	0.00157349	0.0337 (0.0235, 0.0458)	0.0387063	0.00467001	0.0358 (0.0146, 0.0625)	0.0492432	0.00430559	1.54701e-10	-6.40067	***	1.85642e-09	< 0.0001	***< 0.0001
Synergistota	< 0.0001 (< 0.0001, < 0.0001)	3.31818e-06	2.29e-06	< 0.0001 (< 0.0001, < 0.0001)	6.58571e-05	1.89273e-05	< 0.0001 (< 0.0001, < 0.0001)	7.60667e-06	2.09843e-06	1.23207e-09	-6.07601	***	4.31224e-09	< 0.0001	***< 0.0001		Leptotrichia	0.0603 (0.0252, 0.1348)	0.0909508	0.020555	0.0317 (0.0209, 0.0539)	0.0452731	0.00837077	0.0086 (0.0033, 0.0226)	0.0230933	0.00319375	9.9184e-09	-5.73212	***	7.81074e-08	< 0.0001	***< 0.0001
Cyanobacteria	< 0.0001 (< 0.0001, < 0.0001)	4.90909e-06	2.97603e-06	< 0.0001 (< 0.0001, < 0.0001)	7.17857e-06	3.16272e-06	< 0.0001 (< 0.0001, < 0.0001)	1.01267e-05	3.66686e-06	0.310555	-1.01406		0.362315	0.3106	0.3106		Granulicatella	0.0047 (0.0031, 0.011)	0.00946114	0.00240614	0.0164 (0.01, 0.0256)	0.0187678	0.00209182	0.0091 (0.0043, 0.0193)	0.0140869	0.00116623	0.00126621	-3.22353	**	0.00358523	0.0013	** 0.0013
Desulfobacterota	< 0.0001 (< 0.0001, < 0.0001)	0	0	< 0.0001 (< 0.0001, < 0.0001)	1.88929e-05	7.12759e-06	< 0.0001 (< 0.0001, < 0.0001)	2.94e-06	1.12392e-06	9.90932e-05	-3.8928	***	0.000198186	< 0.0001	***< 0.0001		Halomonas	< 0.0001 (< 0.0001, < 0.0001)	0	0	< 0.0001 (< 0.0001, < 0.0001)	2.46429e-06	1.93238e-06	< 0.0001 (< 0.0001, 0.0005)	0.0134228	0.00562549	1.69185e-10	-6.38699	***	1.93794e-09	< 0.0001	***< 0.0001
Verrucomicrobiota	< 0.0001 (< 0.0001, < 0.0001)	0	0	< 0.0001 (< 0.0001, < 0.0001)	1.24286e-05	9.3792e-06	< 0.0001 (< 0.0001, < 0.0001)	2.50667e-06	1.01509e-06	0.108752	-1.60383		0.138411	0.1088	0.1088		Peptostreptococcus	0.0038 (0.0015, 0.0068)	0.00447886	0.000755745	0.0076 (0.0049, 0.0113)	0.008748	0.00112886	0.0077 (0.0042, 0.0139)	0.0106029	0.000982614	0.0030206	-2.96563	**	0.00795715	0.003	** 0.003
Planctomycetota	< 0.0001 (< 0.0001, < 0.0001)	0	0	< 0.0001 (< 0.0001, < 0.0001)	0	0	< 0.0001 (< 0.0001, < 0.0001)	2.2e-07	2.2e-07	0.846482	-0.193609		0.846482	0.8465	0.8465		Lachnoanaerobaculum	0.0133 (0.01, 0.0234)	0.0198659	0.00421403	0.0089 (0.0072, 0.0118)	0.00980682	0.000784162	0.0059 (0.0038, 0.0087)	0.00693161	0.000389314	1.62779e-07	-5.23749	***	1.0518e-06	< 0.0001	***< 0.0001
																	[Eubacterium]_nodatum_group	0.0044 (0.0034, 0.007)	0.00509214	0.000805029	0.0078 (0.0046, 0.0094)	0.00708621	0.000681597	0.0061 (0.0034, 0.0101)	0.00861638	0.000724489	0.102088	-1.63481		0.170372	0.1021	0.1021
																	TM7x	0.0037 (< 0.0001, 0.0103)	0.00848191	0.0022976	0.0087 (0.0039, 0.0184)	0.0121175	0.0022	0.0035 (0.0013, 0.007)	0.00626116	0.000626317	0.0231065	-2.27167	*	0.0481226	0.0231	* 0.0231
																	Oribacterium	0.007 (0.0041, 0.0103)	0.00921659	0.0020698	0.0047 (0.0034, 0.0081)	0.00569239	0.000644183	0.0049 (0.0028, 0.0096)	0.00712637	0.000547747	0.552226	-0.594428		0.713646	0.5522	0.5522
																	Pasteurellaceae_unclassified	0.0024 (0.0006, 0.0045)	0.0035595	0.00100292	0.0005 (< 0.0001, 0.0018)	0.00131757	0.000403783	0.0038 (0.0011, 0.0101)	0.00839342	0.00116435	3.41257e-06	-4.64428	***	1.65378e-05	< 0.0001	***< 0.0001
																	Gemella	0.0019 (0.0003, 0.0042)	0.00247264	0.000493703	0.0094 (0.0059, 0.0134)	0.0116542	0.00176714	0.0035 (0.0016, 0.0093)	0.00658021	0.000658641	3.77986e-06	-4.62313	***	1.79722e-05	< 0.0001	***< 0.0001
																	Solobacterium	0.0025 (0.0017, 0.005)	0.00332895	0.000538535	0.0068 (0.005, 0.0102)	0.00740182	0.000769504	0.0049 (0.0026, 0.0079)	0.00583831	0.000340099	0.000692531	-3.39252	***	0.00200595	0.0007	***0.0007
																	Bacteria_unclassified	0.0014 (0.0006, 0.0021)	0.00172845	0.000341002	0.0004 (< 0.0001, 0.0014)	0.00104589	0.000269223	0.0053 (0.0026, 0.0095)	0.00660028	0.000439675	1.31183e-15	-7.99348	***	4.72259e-14	< 0.0001	***< 0.0001
																	Micrococcales_unclassified	0.0013 (0.0004, 0.0018)	0.00144614	0.000303096	0.0002 (< 0.0001, 0.0007)	0.000429786	9.47042e-05	0.0034 (0.0014, 0.0082)	0.00647135	0.000634315	8.78813e-15	-7.75567	***	2.21461e-13	< 0.0001	***< 0.0001
																	Capnocytophaga	0.0067 (0.0024, 0.0291)	0.0153542	0.00371299	0.0043 (0.0022, 0.0102)	0.00747725	0.0014451	0.0008 (0.0002, 0.0021)	0.00297777	0.000706031	3.85377e-10	-6.25984	***	3.8846e-09	< 0.0001	***< 0.0001
																	Alloprevotella	0.0083 (0.0041, 0.0124)	0.00893023	0.00130321	0.01 (0.0054, 0.0204)	0.0143636	0.00263217	0.0005 (0.0002, 0.0018)	0.00237212	0.000448676	4.79361e-15	-7.83221	***	1.34221e-13	< 0.0001	***< 0.0001
																	Enterobacteriaceae_unclassified	< 0.0001 (< 0.0001, < 0.0001)	2.86364e-06	2.86364e-06	< 0.0001 (< 0.0001, < 0.0001)	6.96429e-06	2.3387e-06	< 0.0001 (< 0.0001, 0.0033)	0.00578175	0.00145833	0.000137898	-3.81191	***	0.000476033	0.0001	***0.0001
																	Stomatobaculum	0.0039 (0.0003, 0.01)	0.00629745	0.00150878	0.0069 (0.0024, 0.0116)	0.00803518	0.00124619	0.0015 (0.0007, 0.0032)	0.00254221	0.000256496	3.62799e-05	-4.12998	***	0.000136456	< 0.0001	***< 0.0001
																	g__Absconditabacteriales_	< 0.0001 (< 0.0001, 0.0003)	0.000610409	0.000332448	0.0009 (0.0002, 0.0026)	0.00440243	0.00160468	0.0009 (0.0001, 0.0032)	0.00298494	0.000517076	0.000244471	-3.66798	***	0.000810504	0.0002	***0.0002
																	P5D1-392	0.0006 (0.0003, 0.0012)	0.000833955	0.000147219	0.0003 (< 0.0001, 0.0009)	0.000565286	0.00014404	0.002 (0.001, 0.0045)	0.00343767	0.00030646	4.51057e-12	-6.92018	***	7.10414e-11	< 0.0001	***< 0.0001
																	Atopobium	0.0003 (0.0002, 0.0009)	0.000616955	0.000143621	0.0033 (0.002, 0.0052)	0.00469564	0.000886262	0.001 (0.0004, 0.0031)	0.00238661	0.000248637	5.26512e-07	-5.01639	***	2.94847e-06	< 0.0001	***< 0.0001
																	Lactobacillales_unclassified	0.0006 (0.0003, 0.001)	0.000836636	0.000195206	0.0002 (< 0.0001, 0.0008)	0.000384857	8.34566e-05	0.0017 (0.0007, 0.0034)	0.00281215	0.000270803	8.76615e-12	-6.82543	***	1.29945e-10	< 0.0001	***< 0.0001
																	Parvimonas	< 0.0001 (< 0.0001, 0.0006)	0.00165541	0.000911665	0.0015 (0.0002, 0.0039)	0.00246271	0.000525009	0.0006 (< 0.0001, 0.0021)	0.00187527	0.000247184	0.00902582	-2.61107	**	0.021662	0.009	** 0.009
																	Corynebacterium	< 0.0001 (< 0.0001, < 0.0001)	0.000605	0.00038523	0.0003 (0.0002, 0.0008)	0.00102654	0.000479194	< 0.0001 (< 0.0001, 0.0002)	0.00184778	0.000754663	1.81884e-05	-4.28604	***	7.0515e-05	< 0.0001	***< 0.0001
																	Saccharimonadales	< 0.0001 (< 0.0001, < 0.0001)	2.36364e-06	2.36364e-06	0.0005 (0.0002, 0.0027)	0.00349139	0.00127699	0.0004 (< 0.0001, 0.0015)	0.00140716	0.000252342	2.47562e-11	-6.6748	***	3.46586e-10	< 0.0001	***< 0.0001
																	Lachnospiraceae_unclassified	0.0014 (0.001, 0.0023)	0.00188495	0.000277973	0.0003 (< 0.0001, 0.0005)	0.000326357	6.11198e-05	0.0014 (0.0007, 0.0021)	0.00166117	0.000119512	1.90015e-10	-6.3692	***	2.08191e-09	< 0.0001	***< 0.0001
																	Lachnospiraceae_uncultured	< 0.0001 (< 0.0001, < 0.0001)	0.00125414	0.000711052	0.0012 (< 0.0001, 0.0049)	0.00656207	0.00245625	< 0.0001 (< 0.0001, 0.0003)	0.000497967	0.000172721	7.06919e-05	-3.97395	***	0.000254491	< 0.0001	***< 0.0001
																	Tannerella	0.0002 (< 0.0001, 0.0021)	0.00158195	0.000524186	0.0009 (0.0002, 0.0024)	0.00190411	0.000541541	0.0002 (< 0.0001, 0.0007)	0.00113536	0.000278085	0.0312606	-2.15374	*	0.0601349	0.0313	* 0.0313
																	Clostridia_UCG-014	0.0004 (< 0.0001, 0.0017)	0.002036	0.000707249	0.0029 (0.0009, 0.005)	0.00387154	0.000781124	0.0003 (0.0002, 0.0008)	0.000687313	7.72102e-05	1.67825e-05	-4.30389	***	6.60812e-05	< 0.0001	***< 0.0001
																	Selenomonas	0.0003 (< 0.0001, 0.001)	0.00105745	0.000400152	0.0013 (0.0006, 0.0035)	0.00274361	0.000661852	0.0002 (< 0.0001, 0.0005)	0.000929613	0.00026393	2.84283e-07	-5.13358	***	1.7057e-06	< 0.0001	***< 0.0001
																	Campylobacter	0.0037 (0.0019, 0.0056)	0.00438855	0.000807159	0.0022 (0.0013, 0.0038)	0.00294061	0.000448167	< 0.0001 (< 0.0001, 0.0003)	0.000320493	5.92438e-05	9.6575e-20	-9.09274	***	6.08423e-18	< 0.0001	***< 0.0001
																	Megasphaera	0.0006 (< 0.0001, 0.0068)	0.00356968	0.00104491	0.0004 (< 0.0001, 0.0018)	0.00210914	0.000687856	< 0.0001 (< 0.0001, 0.0002)	0.000528853	0.000145539	1.95014e-06	-4.75852	***	1.00293e-05	< 0.0001	***< 0.0001
																	Burkholderiales_unclassified	0.0001 (< 0.0001, 0.0003)	0.000262909	7.64758e-05	< 0.0001 (< 0.0001, 0.0002)	0.00017375	5.86194e-05	0.0005 (0.0002, 0.0013)	0.00125746	0.000259873	3.71465e-08	-5.50391	***	2.83664e-07	< 0.0001	***< 0.0001
																	Pelagibacterium	< 0.0001 (< 0.0001, < 0.0001)	0	0	< 0.0001 (< 0.0001, < 0.0001)	0	0	< 0.0001 (< 0.0001, 0.0001)	0.00129373	0.000528869	5.03741e-08	-5.44998	***	3.62693e-07	< 0.0001	***< 0.0001
																	Xanthomonadaceae_unclassified	< 0.0001 (< 0.0001, < 0.0001)	0	0	< 0.0001 (< 0.0001, < 0.0001)	0	0	< 0.0001 (< 0.0001, < 0.0001)	0.00104741	0.000501429	5.2463e-06	-4.55469	***	2.36084e-05	< 0.0001	***< 0.0001
																	Catonella	0.0009 (0.0004, 0.0019)	0.00131214	0.000280402	0.0008 (0.0004, 0.0014)	0.00103479	0.00018453	0.0004 (0.0001, 0.0008)	0.000592213	5.85517e-05	0.000573237	-3.44397	***	0.00171971	0.0006	***0.0006
																	Candidatus_Saccharimonas	< 0.0001 (< 0.0001, 0.0004)	0.0004555	0.000255358	0.0005 (0.0002, 0.0011)	0.000839107	0.000178327	0.0005 (0.0002, 0.0008)	0.000697347	6.78242e-05	0.00167895	-3.14183	**	0.00454942	0.0017	** 0.0017
																	Rhizobiaceae_unclassified	< 0.0001 (< 0.0001, < 0.0001)	0	0	< 0.0001 (< 0.0001, < 0.0001)	0	0	< 0.0001 (< 0.0001, < 0.0001)	0.00073794	0.000300512	3.51108e-07	-5.09372	***	2.05765e-06	< 0.0001	***< 0.0001
																	Lactobacillus	< 0.0001 (< 0.0001, < 0.0001)	6.27273e-06	3.72785e-06	< 0.0001 (< 0.0001, < 0.0001)	0.000746714	0.000722811	< 0.0001 (< 0.0001, 0.0001)	0.000514353	0.000153091	0.00158335	-3.15896	**	0.00438467	0.0016	** 0.0016
																	Bergeyella	0.0006 (0.0004, 0.0009)	0.000635091	8.89775e-05	0.0008 (0.0005, 0.0011)	0.000947964	0.000150663	0.0002 (< 0.0001, 0.0004)	0.000382273	4.71729e-05	3.9998e-08	-5.49086	***	2.96456e-07	< 0.0001	***< 0.0001
																	Actinobacteria_unclassified	< 0.0001 (< 0.0001, < 0.0001)	5.50909e-05	1.69435e-05	< 0.0001 (< 0.0001, < 0.0001)	2.24286e-05	6.18015e-06	0.0003 (< 0.0001, 0.0007)	0.000630527	7.76173e-05	3.24416e-15	-7.88114	***	1.02191e-13	< 0.0001	***< 0.0001
																	Bacilli_unclassified	< 0.0001 (< 0.0001, < 0.0001)	4.91818e-05	1.44779e-05	< 0.0001 (< 0.0001, 0.0002)	0.00010075	2.73442e-05	0.0003 (0.0001, 0.0008)	0.000611053	8.39863e-05	1.34939e-12	-7.08915	***	2.4289e-11	< 0.0001	***< 0.0001
																	Johnsonella	< 0.0001 (< 0.0001, 0.0019)	0.00136832	0.000543086	0.0001 (< 0.0001, 0.0008)	0.001065	0.000385979	< 0.0001 (< 0.0001, 0.0002)	0.000237533	4.72068e-05	0.00914201	-2.6067	**	0.0217338	0.0091	** 0.0091
																	Filifactor	< 0.0001 (< 0.0001, < 0.0001)	3.88182e-05	1.39171e-05	0.0002 (< 0.0001, 0.0007)	0.000644857	0.000230907	< 0.0001 (< 0.0001, 0.0006)	0.000466227	6.55791e-05	0.00022892	-3.68476	***	0.000769173	0.0002	***0.0002
																	Lautropia	0.0007 (0.0003, 0.0013)	0.000942182	0.000193337	0.0003 (0.0001, 0.0005)	0.00030175	4.95922e-05	0.0001 (< 0.0001, 0.0003)	0.000391827	9.57005e-05	9.57376e-06	-4.42658	***	3.95506e-05	< 0.0001	***< 0.0001
																	Neisseriaceae_unclassified	0.0001 (< 0.0001, 0.0002)	0.000187	5.56112e-05	0.0001 (< 0.0001, 0.0006)	0.000382607	9.25579e-05	< 0.0001 (< 0.0001, 0.0002)	0.000362573	0.000196712	0.000787723	-3.35707	***	0.00225575	0.0008	***0.0008
																	Firmicutes_unclassified	0.0001 (< 0.0001, 0.0002)	0.000125	2.51335e-05	< 0.0001 (< 0.0001, < 0.0001)	5.08571e-05	1.20498e-05	0.0003 (0.0001, 0.0005)	0.000413553	3.55572e-05	3.13325e-12	-6.97161	***	5.26386e-11	< 0.0001	***< 0.0001
																	Butyrivibrio	< 0.0001 (< 0.0001, 0.0002)	0.000412955	0.000174958	0.0006 (0.0002, 0.001)	0.00112268	0.00048694	< 0.0001 (< 0.0001, 0.0002)	0.000167013	3.48999e-05	2.22972e-06	-4.7314	***	1.12378e-05	< 0.0001	***< 0.0001
																	Prevotellaceae_unclassified	< 0.0001 (< 0.0001, < 0.0001)	6.97273e-05	2.18072e-05	< 0.0001 (< 0.0001, < 0.0001)	5.40357e-05	1.22267e-05	0.0003 (0.0001, 0.0005)	0.000401367	3.09446e-05	5.10332e-13	-7.22252	***	1.16912e-11	< 0.0001	***< 0.0001
																	Amnipila	< 0.0001 (< 0.0001, < 0.0001)	0.000182818	8.83075e-05	0.0001 (< 0.0001, 0.0003)	0.000204607	5.23697e-05	< 0.0001 (< 0.0001, 0.0001)	0.000246833	7.9491e-05	0.0214669	-2.29967	*	0.0454593	0.0215	* 0.0215
																	Aggregatibacter	< 0.0001 (< 0.0001, < 0.0001)	0.000142364	0.000112068	0.0003 (0.0002, 0.0009)	0.000691214	0.000154075	< 0.0001 (< 0.0001, 0.0001)	0.000124753	2.18742e-05	5.0811e-09	-5.84449	***	4.13044e-08	< 0.0001	***< 0.0001
																	Dialister	< 0.0001 (< 0.0001, 0.0001)	0.000181545	7.9391e-05	0.0002 (< 0.0001, 0.0003)	0.000296821	6.74251e-05	< 0.0001 (< 0.0001, 0.0001)	0.000187227	7.76892e-05	3.97025e-05	-4.1092	***	0.000147133	< 0.0001	***< 0.0001
																	Erysipelotrichaceae_unclassified	< 0.0001 (< 0.0001, < 0.0001)	5.59545e-05	1.84951e-05	< 0.0001 (< 0.0001, < 0.0001)	2.53929e-05	8.12458e-06	0.0002 (< 0.0001, 0.0004)	0.00024762	2.10808e-05	9.67946e-13	-7.13499	***	1.87633e-11	< 0.0001	***< 0.0001
																	Anaerovoracaceae_Family_XIII_UCG-001	< 0.0001 (< 0.0001, 0.0002)	0.000125182	4.12196e-05	0.0002 (< 0.0001, 0.0004)	0.000225893	4.23547e-05	< 0.0001 (< 0.0001, 0.0002)	0.00016698	2.32208e-05	0.0999936	-1.64488		0.169117	0.1	0.1
																	Clostridia_unclassified	< 0.0001 (< 0.0001, 0.0001)	7.4e-05	1.89962e-05	< 0.0001 (< 0.0001, < 0.0001)	2.63929e-05	1.1442e-05	0.0001 (< 0.0001, 0.0003)	0.00020794	1.77162e-05	4.9898e-10	-6.21943	***	4.83627e-09	< 0.0001	***< 0.0001
																	Peptostreptococcaceae_unclassified	< 0.0001 (< 0.0001, 0.0001)	7.18182e-05	2.9439e-05	< 0.0001 (< 0.0001, 0.0002)	0.000121036	2.96028e-05	< 0.0001 (< 0.0001, 0.0002)	0.000189613	6.94667e-05	0.287232	-1.06421		0.433427	0.2872	0.2872
																	[Eubacterium]_yurii_group	< 0.0001 (< 0.0001, 0.0001)	0.000154045	6.7143e-05	< 0.0001 (< 0.0001, 0.0002)	0.000153286	4.46981e-05	< 0.0001 (< 0.0001, 0.0001)	0.00014864	4.02191e-05	0.600945	-0.523042		0.738238	0.6009	0.6009
																	Saccharimonadaceae	< 0.0001 (< 0.0001, < 0.0001)	1.85455e-05	8.09942e-06	0.0002 (< 0.0001, 0.0003)	0.000209893	3.49882e-05	< 0.0001 (< 0.0001, 0.0001)	0.00015138	3.53736e-05	1.28208e-06	-4.84251	***	7.02358e-06	< 0.0001	***< 0.0001
																	Pseudomonas	< 0.0001 (< 0.0001, < 0.0001)	4.90909e-06	4.90909e-06	0.0006 (0.0004, 0.001)	0.00077275	0.000119624	< 0.0001 (< 0.0001, < 0.0001)	4.29467e-05	1.37986e-05	2.03997e-22	-9.73978	***	2.57036e-20	< 0.0001	***< 0.0001
																	Saccharimonadaceae_unclassified	< 0.0001 (< 0.0001, < 0.0001)	9.88636e-05	4.87634e-05	< 0.0001 (< 0.0001, < 0.0001)	9.48929e-05	3.85794e-05	< 0.0001 (< 0.0001, 0.0001)	0.0001473	2.94317e-05	0.0586686	-1.89067		0.105604	0.0587	0.0587
																	Cardiobacterium	< 0.0001 (< 0.0001, 0.0002)	0.000118227	3.45633e-05	< 0.0001 (< 0.0001, 0.0002)	0.000154643	3.6471e-05	< 0.0001 (< 0.0001, < 0.0001)	0.000114647	6.42284e-05	3.86862e-07	-5.07531	***	2.21567e-06	< 0.0001	***< 0.0001
																	Sphingomonas	< 0.0001 (< 0.0001, < 0.0001)	0	0	0.0001 (< 0.0001, 0.0006)	0.000813964	0.000315854	< 0.0001 (< 0.0001, < 0.0001)	7.36e-06	2.45615e-06	1.26144e-20	-9.31141	***	1.05961e-18	< 0.0001	***< 0.0001
																	Bacteroidales_unclassified	< 0.0001 (< 0.0001, < 0.0001)	1.9e-05	5.87127e-06	< 0.0001 (< 0.0001, < 0.0001)	2.75357e-05	9.20497e-06	< 0.0001 (< 0.0001, 0.0002)	0.000145233	1.59e-05	1.78275e-06	-4.77661	***	9.35943e-06	< 0.0001	***< 0.0001
																	Enterococcus	< 0.0001 (< 0.0001, < 0.0001)	1.84091e-05	6.38202e-06	< 0.0001 (< 0.0001, < 0.0001)	2.07857e-05	9.88323e-06	< 0.0001 (< 0.0001, 0.0002)	0.000140793	1.79634e-05	3.32295e-06	-4.64978	***	1.64193e-05	< 0.0001	***< 0.0001
																	Hyphomonadaceae_uncultured	< 0.0001 (< 0.0001, < 0.0001)	0	0	< 0.0001 (< 0.0001, < 0.0001)	0	0	< 0.0001 (< 0.0001, < 0.0001)	0.000126373	5.8238e-05	0.00470754	-2.82639	**	0.0121051	0.0047	** 0.0047
																	Bacteroides	< 0.0001 (< 0.0001, < 0.0001)	8.78636e-05	6.70544e-05	< 0.0001 (< 0.0001, < 0.0001)	8.83571e-05	4.71215e-05	< 0.0001 (< 0.0001, < 0.0001)	8.92e-05	2.1264e-05	0.0839693	-1.72811		0.146946	0.084	0.084
																	Abiotrophia	< 0.0001 (< 0.0001, < 0.0001)	4.09091e-05	2.1956e-05	0.0001 (< 0.0001, 0.0002)	0.000328036	0.000182987	< 0.0001 (< 0.0001, < 0.0001)	4.784e-05	1.71945e-05	2.20986e-07	-5.18076	***	1.35825e-06	< 0.0001	***< 0.0001
																	Mogibacterium	< 0.0001 (< 0.0001, < 0.0001)	2.71818e-05	9.44307e-06	0.0002 (0.0001, 0.0003)	0.000238036	4.31298e-05	< 0.0001 (< 0.0001, < 0.0001)	6.07933e-05	5.77453e-06	5.9998e-10	-6.19044	***	5.39982e-09	< 0.0001	***< 0.0001
																	Faecalibacterium	< 0.0001 (< 0.0001, < 0.0001)	3.76818e-05	3.14733e-05	< 0.0001 (< 0.0001, < 0.0001)	0.000273929	0.000225466	< 0.0001 (< 0.0001, < 0.0001)	5.13067e-05	1.43014e-05	0.0183388	-2.3587	*	0.040186	0.0183	* 0.0183
																	Actinobacillus	< 0.0001 (< 0.0001, < 0.0001)	3.63636e-06	2.69643e-06	0.0001 (< 0.0001, 0.0003)	0.000339357	0.00010756	< 0.0001 (< 0.0001, < 0.0001)	4.32067e-05	1.05881e-05	5.57352e-10	-6.20204	***	5.20195e-09	< 0.0001	***< 0.0001
																	Treponema	< 0.0001 (< 0.0001, < 0.0001)	3.91364e-05	1.21528e-05	0.0002 (< 0.0001, 0.0003)	0.000252107	5.62443e-05	< 0.0001 (< 0.0001, < 0.0001)	5.29333e-05	2.87305e-05	5.89996e-13	-7.20277	***	1.23899e-11	< 0.0001	***< 0.0001
																	Bacillales_unclassified	< 0.0001 (< 0.0001, < 0.0001)	2.29091e-05	1.16133e-05	< 0.0001 (< 0.0001, < 0.0001)	1.66429e-05	6.70903e-06	< 0.0001 (< 0.0001, 0.0001)	9.83067e-05	1.87642e-05	0.000249884	-3.66238	***	0.000810504	0.0002	***0.0002
																	Micrococcaceae_unclassified	< 0.0001 (< 0.0001, < 0.0001)	2.21364e-05	7.3518e-06	< 0.0001 (< 0.0001, < 0.0001)	8.32143e-06	4.41769e-06	< 0.0001 (< 0.0001, 0.0001)	9.50067e-05	1.26032e-05	1.56435e-06	-4.80284	***	8.38755e-06	< 0.0001	***< 0.0001
																	F0058	< 0.0001 (< 0.0001, < 0.0001)	7.78636e-05	3.27782e-05	0.0001 (< 0.0001, 0.0002)	0.00023625	0.000105578	< 0.0001 (< 0.0001, < 0.0001)	3.76467e-05	8.15717e-06	1.41978e-05	-4.34078	***	5.67912e-05	< 0.0001	***< 0.0001
																	Selenomonadaceae_unclassified	< 0.0001 (< 0.0001, 0.0002)	0.000169909	6.68249e-05	0.0001 (< 0.0001, 0.0002)	0.000155286	3.617e-05	< 0.0001 (< 0.0001, < 0.0001)	3.35733e-05	6.63242e-06	1.40657e-10	-6.41518	***	1.77228e-09	< 0.0001	***< 0.0001
																	RF39	< 0.0001 (< 0.0001, < 0.0001)	0	0	< 0.0001 (< 0.0001, < 0.0001)	0.000107893	3.95001e-05	< 0.0001 (< 0.0001, < 0.0001)	6.598e-05	1.06091e-05	0.000179939	-3.74563	***	0.000612766	0.0002	***0.0002
																	Moraxella	< 0.0001 (< 0.0001, < 0.0001)	0	0	< 0.0001 (< 0.0001, < 0.0001)	0.000134821	7.11771e-05	< 0.0001 (< 0.0001, < 0.0001)	5.38133e-05	2.62153e-05	0.170406	-1.3709		0.277047	0.1704	0.1704
																	Defluviitaleaceae_UCG-011	< 0.0001 (< 0.0001, < 0.0001)	2.21364e-05	1.291e-05	< 0.0001 (< 0.0001, < 0.0001)	6.35714e-05	1.64032e-05	< 0.0001 (< 0.0001, < 0.0001)	6.286e-05	2.3027e-05	0.0112308	-2.53543	*	0.0257287	0.0112	* 0.0112
																	Gammaproteobacteria_unclassified	< 0.0001 (< 0.0001, < 0.0001)	1.59091e-06	1.59091e-06	< 0.0001 (< 0.0001, < 0.0001)	1.5e-06	1.11922e-06	< 0.0001 (< 0.0001, < 0.0001)	6.91533e-05	9.24548e-06	1.51045e-09	-6.04324	***	1.26878e-08	< 0.0001	***< 0.0001
																	Shuttleworthia	< 0.0001 (< 0.0001, < 0.0001)	9.33182e-05	4.75135e-05	< 0.0001 (< 0.0001, < 0.0001)	7.16071e-05	2.13896e-05	< 0.0001 (< 0.0001, < 0.0001)	3.866e-05	1.11289e-05	0.0239752	-2.25753	*	0.0495226	0.024	* 0.024
																	Rhodococcus	< 0.0001 (< 0.0001, < 0.0001)	0	0	< 0.0001 (< 0.0001, < 0.0001)	2.66429e-05	7.55373e-06	< 0.0001 (< 0.0001, < 0.0001)	5.77733e-05	2.26622e-05	0.000667467	-3.40261	***	0.00195583	0.0007	***0.0007
																	Peptococcus	< 0.0001 (< 0.0001, 0.0002)	0.000110045	3.04728e-05	< 0.0001 (< 0.0001, < 0.0001)	5.65e-05	1.46331e-05	< 0.0001 (< 0.0001, < 0.0001)	3.45667e-05	7.41219e-06	0.00136996	-3.20091	**	0.00383589	0.0014	** 0.0014
																	Alloscardovia	< 0.0001 (< 0.0001, < 0.0001)	8.22727e-06	4.71616e-06	< 0.0001 (< 0.0001, < 0.0001)	0.000260214	0.00024732	< 0.0001 (< 0.0001, < 0.0001)	9.71333e-06	4.06759e-06	0.630686	-0.480761		0.767792	0.6307	0.6307
																	Mobiluncus	< 0.0001 (< 0.0001, < 0.0001)	4.81818e-06	2.75605e-06	< 0.0001 (< 0.0001, < 0.0001)	9.6e-05	6.98229e-05	< 0.0001 (< 0.0001, < 0.0001)	3.98333e-05	1.21296e-05	0.101369	-1.63825		0.1703	0.1014	0.1014
																	Bifidobacterium	< 0.0001 (< 0.0001, < 0.0001)	6.2e-05	5.02307e-05	< 0.0001 (< 0.0001, < 0.0001)	6.63571e-05	5.41649e-05	< 0.0001 (< 0.0001, < 0.0001)	3.27067e-05	1.61343e-05	0.487337	-0.694551		0.653238	0.4873	0.4873
																	Leptotrichiaceae_uncultured	< 0.0001 (< 0.0001, < 0.0001)	1.90909e-06	1.90909e-06	< 0.0001 (< 0.0001, < 0.0001)	0.000103536	0.000103536	< 0.0001 (< 0.0001, < 0.0001)	2.872e-05	2.78447e-05	0.957527	-0.0532571		0.957527	0.9575	0.9575
																	Corynebacteriaceae_unclassified	< 0.0001 (< 0.0001, < 0.0001)	2.72727e-06	2.72727e-06	< 0.0001 (< 0.0001, < 0.0001)	7.07143e-06	5.22659e-06	< 0.0001 (< 0.0001, < 0.0001)	4.62667e-05	2.0478e-05	0.63894	-0.469181		0.774101	0.6389	0.6389
																	[Eubacterium]_saphenum_group	< 0.0001 (< 0.0001, < 0.0001)	0	0	< 0.0001 (< 0.0001, < 0.0001)	1.93214e-05	1.0099e-05	< 0.0001 (< 0.0001, < 0.0001)	4.36867e-05	1.20086e-05	0.0347986	-2.11069	*	0.0664337	0.0348	* 0.0348
																	Rikenellaceae_RC9_gut_group	< 0.0001 (< 0.0001, < 0.0001)	1.90909e-06	1.90909e-06	< 0.0001 (< 0.0001, < 0.0001)	3.775e-05	1.37457e-05	< 0.0001 (< 0.0001, < 0.0001)	3.89533e-05	1.77793e-05	0.0121398	-2.50805	*	0.0275607	0.0121	* 0.0121
																	Saccharimonadales_unclassified	< 0.0001 (< 0.0001, < 0.0001)	7.04545e-06	4.42322e-06	< 0.0001 (< 0.0001, < 0.0001)	7.96429e-06	2.23162e-06	< 0.0001 (< 0.0001, < 0.0001)	3.968e-05	7.18067e-06	0.00295239	-2.97265	**	0.00791492	0.003	** 0.003
																	Subdoligranulum	< 0.0001 (< 0.0001, < 0.0001)	2.59091e-06	1.81225e-06	< 0.0001 (< 0.0001, < 0.0001)	6.22143e-05	2.58613e-05	< 0.0001 (< 0.0001, < 0.0001)	2.96267e-05	1.0455e-05	0.0145922	-2.44235	*	0.0325419	0.0146	* 0.0146
																	Aliihoeflea	< 0.0001 (< 0.0001, < 0.0001)	0	0	< 0.0001 (< 0.0001, < 0.0001)	0	0	< 0.0001 (< 0.0001, < 0.0001)	4.058e-05	1.64625e-05	0.00900384	-2.61191	**	0.021662	0.009	** 0.009
																	F0332	< 0.0001 (< 0.0001, < 0.0001)	0	0	< 0.0001 (< 0.0001, 0.0001)	8.46429e-05	1.80809e-05	< 0.0001 (< 0.0001, < 0.0001)	2.18867e-05	3.93871e-06	1.44472e-09	-6.05042	***	1.25541e-08	< 0.0001	***< 0.0001
																	Gracilibacteria	< 0.0001 (< 0.0001, < 0.0001)	0	0	< 0.0001 (< 0.0001, < 0.0001)	9.75e-05	5.03899e-05	< 0.0001 (< 0.0001, < 0.0001)	1.846e-05	6.48162e-06	2.13131e-07	-5.1875	***	1.34273e-06	< 0.0001	***< 0.0001
																	Lachnospiraceae_UCG-004	< 0.0001 (< 0.0001, < 0.0001)	1.8e-05	8.96916e-06	< 0.0001 (< 0.0001, < 0.0001)	1.42857e-05	7.17614e-06	< 0.0001 (< 0.0001, < 0.0001)	3.01667e-05	4.72181e-06	0.0617642	-1.86799		0.110387	0.0618	0.0618
																	Bacillaceae_unclassified	< 0.0001 (< 0.0001, < 0.0001)	2e-05	5.73174e-06	< 0.0001 (< 0.0001, < 0.0001)	1.78571e-06	1.36215e-06	< 0.0001 (< 0.0001, < 0.0001)	2.94533e-05	3.55669e-06	0.00025087	-3.66137	***	0.000810504	0.0003	***0.0003
																	Serratia	< 0.0001 (< 0.0001, < 0.0001)	0	0	< 0.0001 (< 0.0001, < 0.0001)	1.51786e-05	3.60887e-06	< 0.0001 (< 0.0001, < 0.0001)	2.92733e-05	1.22793e-05	6.71925e-06	-4.50239	***	2.86992e-05	< 0.0001	***< 0.0001
																	Nesterenkonia	< 0.0001 (< 0.0001, < 0.0001)	0	0	< 0.0001 (< 0.0001, < 0.0001)	0	0	< 0.0001 (< 0.0001, < 0.0001)	3.028e-05	1.11177e-05	0.0311142	-2.15561	*	0.0601349	0.0311	* 0.0311
																	Escherichia-Shigella	< 0.0001 (< 0.0001, < 0.0001)	6.27273e-06	4.99878e-06	< 0.0001 (< 0.0001, < 0.0001)	3.60714e-06	2.73636e-06	< 0.0001 (< 0.0001, < 0.0001)	2.528e-05	8.48154e-06	0.0197969	-2.33018	*	0.043007	0.0198	* 0.0198
																	Scardovia	< 0.0001 (< 0.0001, < 0.0001)	6.68182e-06	4.61195e-06	< 0.0001 (< 0.0001, < 0.0001)	3.45e-05	1.4035e-05	< 0.0001 (< 0.0001, < 0.0001)	1.94467e-05	4.19105e-06	0.0377266	-2.07781	*	0.0709485	0.0377	* 0.0377
																	Anaerovoracaceae_uncultured	< 0.0001 (< 0.0001, < 0.0001)	2e-06	2e-06	< 0.0001 (< 0.0001, < 0.0001)	1.82857e-05	5.21264e-06	< 0.0001 (< 0.0001, < 0.0001)	1.97733e-05	3.90124e-06	0.0248278	-2.24407	*	0.0504565	0.0248	* 0.0248
																	Clostridia_vadinBB60_group	< 0.0001 (< 0.0001, < 0.0001)	0	0	< 0.0001 (< 0.0001, < 0.0001)	1.57143e-06	8.94469e-07	< 0.0001 (< 0.0001, < 0.0001)	2.28867e-05	7.72716e-06	0.0935643	-1.67689		0.161494	0.0936	0.0936
																	[Eubacterium]_brachy_group	< 0.0001 (< 0.0001, < 0.0001)	0	0	< 0.0001 (< 0.0001, < 0.0001)	1.38571e-05	8.46088e-06	< 0.0001 (< 0.0001, < 0.0001)	2.03133e-05	4.89666e-06	0.0464054	-1.99169	*	0.0853589	0.0464	* 0.0464
																	Comamonas	< 0.0001 (< 0.0001, < 0.0001)	3.46818e-05	2.42254e-05	< 0.0001 (< 0.0001, < 0.0001)	4.59286e-05	1.25046e-05	< 0.0001 (< 0.0001, < 0.0001)	8.61333e-06	2.3932e-06	7.86279e-08	-5.37025	***	5.50395e-07	< 0.0001	***< 0.0001
																	Simonsiella	< 0.0001 (< 0.0001, < 0.0001)	8.36364e-06	5.38056e-06	< 0.0001 (< 0.0001, < 0.0001)	3.9e-05	3.45625e-05	< 0.0001 (< 0.0001, < 0.0001)	1.35267e-05	5.81824e-06	0.688985	-0.400233		0.823122	0.689	0.689
																	Bacteroidia_unclassified	< 0.0001 (< 0.0001, < 0.0001)	5.95455e-06	3.38732e-06	< 0.0001 (< 0.0001, < 0.0001)	3.85714e-06	3.34471e-06	< 0.0001 (< 0.0001, < 0.0001)	2.03e-05	5.27583e-06	0.0275048	-2.20428	*	0.0550095	0.0275	* 0.0275
																	Peptostreptococcales-Tissierellales_unclassified	< 0.0001 (< 0.0001, < 0.0001)	2.77273e-06	1.91591e-06	< 0.0001 (< 0.0001, < 0.0001)	0	0	< 0.0001 (< 0.0001, < 0.0001)	2.144e-05	3.15496e-06	4.99769e-05	-4.05574	***	0.000182524	< 0.0001	***< 0.0001
																	Kingella	< 0.0001 (< 0.0001, < 0.0001)	9.22727e-06	4.66447e-06	< 0.0001 (< 0.0001, < 0.0001)	2.16429e-05	7.29159e-06	< 0.0001 (< 0.0001, < 0.0001)	1.39933e-05	3.05104e-06	0.220637	-1.22484		0.341108	0.2206	0.2206
																	Fretibacterium	< 0.0001 (< 0.0001, < 0.0001)	3.31818e-06	2.29e-06	< 0.0001 (< 0.0001, < 0.0001)	5.76786e-05	1.69497e-05	< 0.0001 (< 0.0001, < 0.0001)	7.33333e-06	2.04567e-06	8.69992e-08	-5.35198	***	5.76942e-07	< 0.0001	***< 0.0001
																	Blautia	< 0.0001 (< 0.0001, < 0.0001)	6.36364e-06	6.36364e-06	< 0.0001 (< 0.0001, < 0.0001)	4.17143e-05	2.28743e-05	< 0.0001 (< 0.0001, < 0.0001)	9.65333e-06	2.36569e-06	0.0433659	-2.02017	*	0.0809497	0.0434	* 0.0434
																	Acinetobacter	< 0.0001 (< 0.0001, < 0.0001)	2e-06	2e-06	< 0.0001 (< 0.0001, < 0.0001)	1.80357e-05	5.67797e-06	< 0.0001 (< 0.0001, < 0.0001)	1.44533e-05	4.4681e-06	0.00779345	-2.66089	**	0.0193374	0.0078	** 0.0078
																	Agathobacter	< 0.0001 (< 0.0001, < 0.0001)	3.95455e-06	3.95455e-06	< 0.0001 (< 0.0001, < 0.0001)	5.11786e-05	4.11908e-05	< 0.0001 (< 0.0001, < 0.0001)	7.82667e-06	2.324e-06	0.0523146	-1.94054		0.0948437	0.0523	0.0523
																	Alysiella	< 0.0001 (< 0.0001, < 0.0001)	2.08182e-05	1.14165e-05	< 0.0001 (< 0.0001, < 0.0001)	2.38571e-05	9.65047e-06	< 0.0001 (< 0.0001, < 0.0001)	1.04e-05	3.29059e-06	0.187098	-1.31921		0.295365	0.1871	0.1871
																	[Eubacterium]_coprostanoligenes_group	< 0.0001 (< 0.0001, < 0.0001)	0	0	< 0.0001 (< 0.0001, < 0.0001)	5.84286e-05	4.62153e-05	< 0.0001 (< 0.0001, < 0.0001)	5.63333e-06	1.79543e-06	0.11814	-1.56263		0.195863	0.1181	0.1181
																	Aquamicrobium	< 0.0001 (< 0.0001, < 0.0001)	0	0	< 0.0001 (< 0.0001, < 0.0001)	0	0	< 0.0001 (< 0.0001, < 0.0001)	1.52e-05	6.08898e-06	0.0827392	-1.73501		0.146833	0.0827	0.0827
																	Achromobacter	< 0.0001 (< 0.0001, < 0.0001)	0	0	< 0.0001 (< 0.0001, < 0.0001)	5.59643e-05	1.03447e-05	< 0.0001 (< 0.0001, < 0.0001)	3.95333e-06	1.60946e-06	1.83666e-24	-10.2074	***	4.62839e-22	< 0.0001	***< 0.0001
																	Christensenellaceae_R-7_group	< 0.0001 (< 0.0001, < 0.0001)	0	0	< 0.0001 (< 0.0001, < 0.0001)	2.48929e-05	2.35435e-05	< 0.0001 (< 0.0001, < 0.0001)	8.34667e-06	3.09287e-06	0.330174	-0.973763		0.47275	0.3302	0.3302
																	UCG-002	< 0.0001 (< 0.0001, < 0.0001)	3.59091e-06	3.59091e-06	< 0.0001 (< 0.0001, < 0.0001)	4.47857e-05	4.1536e-05	< 0.0001 (< 0.0001, < 0.0001)	4.02e-06	1.12389e-06	0.551514	-0.595492		0.713646	0.5515	0.5515
																	Olsenella	< 0.0001 (< 0.0001, < 0.0001)	0	0	< 0.0001 (< 0.0001, < 0.0001)	3.55714e-05	1.01385e-05	< 0.0001 (< 0.0001, < 0.0001)	5.8e-06	1.79826e-06	3.10908e-11	-6.64131	***	4.12363e-10	< 0.0001	***< 0.0001
																	Chloroplast	< 0.0001 (< 0.0001, < 0.0001)	4.90909e-06	2.97603e-06	< 0.0001 (< 0.0001, < 0.0001)	7.17857e-06	3.16272e-06	< 0.0001 (< 0.0001, < 0.0001)	1.01267e-05	3.66686e-06	0.310555	-1.01406		0.45237	0.3106	0.3106
																	Parabacteroides	< 0.0001 (< 0.0001, < 0.0001)	1.49091e-05	1.13822e-05	< 0.0001 (< 0.0001, < 0.0001)	1.92857e-05	1.60281e-05	< 0.0001 (< 0.0001, < 0.0001)	6.20667e-06	1.85063e-06	0.330171	-0.973769		0.47275	0.3302	0.3302
																	Acidovorax	< 0.0001 (< 0.0001, < 0.0001)	1.90909e-06	1.90909e-06	< 0.0001 (< 0.0001, < 0.0001)	2.78571e-06	1.6717e-06	< 0.0001 (< 0.0001, < 0.0001)	1.11133e-05	3.59326e-06	0.336592	-0.96092		0.479216	0.3366	0.3366
																	Phascolarctobacterium	< 0.0001 (< 0.0001, < 0.0001)	0	0	< 0.0001 (< 0.0001, < 0.0001)	5.61071e-05	5.06259e-05	< 0.0001 (< 0.0001, < 0.0001)	1.13333e-06	5.20425e-07	0.00554832	-2.77335	**	0.014123	0.0055	** 0.0055
																	Actinomycetales_unclassified	< 0.0001 (< 0.0001, < 0.0001)	0	0	< 0.0001 (< 0.0001, < 0.0001)	6.78571e-07	6.78571e-07	< 0.0001 (< 0.0001, < 0.0001)	1.11467e-05	2.90676e-06	0.0359076	-2.09797	*	0.0680355	0.0359	* 0.0359
																	JGI_0000069-P22	< 0.0001 (< 0.0001, < 0.0001)	0	0	< 0.0001 (< 0.0001, < 0.0001)	2.86071e-05	1.66742e-05	< 0.0001 (< 0.0001, < 0.0001)	5.86667e-06	2.14728e-06	0.0131414	-2.47992	*	0.029568	0.0131	* 0.0131
																	Anaeroglobus	< 0.0001 (< 0.0001, < 0.0001)	1.95455e-06	1.95455e-06	< 0.0001 (< 0.0001, < 0.0001)	2.89643e-05	1.13923e-05	< 0.0001 (< 0.0001, < 0.0001)	5.02e-06	1.27634e-06	0.000273807	-3.6389	***	0.000862492	0.0003	***0.0003
																	Lentimicrobium	< 0.0001 (< 0.0001, < 0.0001)	0	0	< 0.0001 (< 0.0001, < 0.0001)	1.73214e-05	7.77274e-06	< 0.0001 (< 0.0001, < 0.0001)	7.36e-06	3.90515e-06	0.000120937	-3.84422	***	0.000423281	0.0001	***0.0001
																	Delftia	< 0.0001 (< 0.0001, < 0.0001)	0	0	< 0.0001 (< 0.0001, < 0.0001)	2.25e-06	2.00636e-06	< 0.0001 (< 0.0001, < 0.0001)	1.00067e-05	3.18547e-06	0.178387	-1.34574		0.286328	0.1784	0.1784
																	Mycoplasma	< 0.0001 (< 0.0001, < 0.0001)	6.81818e-06	3.23779e-06	< 0.0001 (< 0.0001, < 0.0001)	3.51786e-05	2.31715e-05	< 0.0001 (< 0.0001, < 0.0001)	2.61333e-06	1.42291e-06	4.14699e-06	-4.60388	***	1.91416e-05	< 0.0001	***< 0.0001
																	Clostridium_sensu_stricto	< 0.0001 (< 0.0001, < 0.0001)	2.59091e-06	2.59091e-06	< 0.0001 (< 0.0001, < 0.0001)	2.61071e-05	1.22805e-05	< 0.0001 (< 0.0001, < 0.0001)	4.52667e-06	1.97845e-06	0.0245157	-2.24895	*	0.0502273	0.0245	* 0.0245
																	Romboutsia	< 0.0001 (< 0.0001, < 0.0001)	0	0	< 0.0001 (< 0.0001, < 0.0001)	2.33571e-05	9.52388e-06	< 0.0001 (< 0.0001, < 0.0001)	5.2e-06	1.39978e-06	0.00613726	-2.74036	**	0.0154659	0.0061	** 0.0061
																	Parascardovia	< 0.0001 (< 0.0001, < 0.0001)	0	0	< 0.0001 (< 0.0001, < 0.0001)	4.95357e-05	4.60049e-05	< 0.0001 (< 0.0001, < 0.0001)	2.33333e-07	2.33333e-07	0.0283533	-2.19236	*	0.05626	0.0284	* 0.0284
																	Slackia	< 0.0001 (< 0.0001, < 0.0001)	0	0	< 0.0001 (< 0.0001, < 0.0001)	3.61071e-05	1.39702e-05	< 0.0001 (< 0.0001, < 0.0001)	2.60667e-06	9.37649e-07	2.31598e-10	-6.33878	***	2.43178e-09	< 0.0001	***< 0.0001
																	Bulleidia	< 0.0001 (< 0.0001, < 0.0001)	0	0	< 0.0001 (< 0.0001, < 0.0001)	1.41429e-05	6.39024e-06	< 0.0001 (< 0.0001, < 0.0001)	6.16e-06	1.87691e-06	0.0205319	-2.31648	*	0.0438479	0.0205	* 0.0205
																	Howardella	< 0.0001 (< 0.0001, < 0.0001)	3.54545e-06	3.54545e-06	< 0.0001 (< 0.0001, < 0.0001)	3.14286e-06	1.8e-06	< 0.0001 (< 0.0001, < 0.0001)	7.46667e-06	3.63917e-06	0.76026	-0.305139		0.85668	0.7603	0.7603
																	Fusicatenibacter	< 0.0001 (< 0.0001, < 0.0001)	2.90909e-06	2.04591e-06	< 0.0001 (< 0.0001, < 0.0001)	5.60714e-06	4.46039e-06	< 0.0001 (< 0.0001, < 0.0001)	6.88e-06	2.07367e-06	0.935805	-0.0805431		0.939534	0.9358	0.9358
																	Suttonella	< 0.0001 (< 0.0001, < 0.0001)	0	0	< 0.0001 (< 0.0001, < 0.0001)	4.20357e-05	3.96266e-05	< 0.0001 (< 0.0001, < 0.0001)	3.06667e-07	2.17972e-07	0.00957309	-2.59088	**	0.0223372	0.0096	** 0.0096
																	Pseudopropionibacterium	< 0.0001 (< 0.0001, < 0.0001)	0	0	< 0.0001 (< 0.0001, < 0.0001)	2.06429e-05	6.52432e-06	< 0.0001 (< 0.0001, < 0.0001)	4.2e-06	1.1216e-06	5.52288e-06	-4.54388	***	2.44169e-05	< 0.0001	***< 0.0001
																	Roseburia	< 0.0001 (< 0.0001, < 0.0001)	2.5e-06	2.5e-06	< 0.0001 (< 0.0001, < 0.0001)	2.63214e-05	1.40527e-05	< 0.0001 (< 0.0001, < 0.0001)	2.75333e-06	8.29217e-07	0.362547	-0.910522		0.510402	0.3625	0.3625
																	[Ruminococcus]_torques_group	< 0.0001 (< 0.0001, < 0.0001)	0	0	< 0.0001 (< 0.0001, < 0.0001)	5.17857e-06	3.59418e-06	< 0.0001 (< 0.0001, < 0.0001)	5.84e-06	1.61866e-06	0.20046	-1.28024		0.311826	0.2005	0.2005
																	Erysipelotrichaceae_UCG-006	< 0.0001 (< 0.0001, < 0.0001)	0	0	< 0.0001 (< 0.0001, < 0.0001)	1.19286e-05	3.73951e-06	< 0.0001 (< 0.0001, < 0.0001)	4.22667e-06	1.35492e-06	0.000361035	-3.56704	***	0.00110952	0.0004	***0.0004
																	Ruminococcus	< 0.0001 (< 0.0001, < 0.0001)	5.54545e-06	4.24709e-06	< 0.0001 (< 0.0001, < 0.0001)	1.56071e-05	9.06084e-06	< 0.0001 (< 0.0001, < 0.0001)	2.66667e-06	9.32806e-07	0.183753	-1.32929		0.293074	0.1838	0.1838
																	Devosiaceae_unclassified	< 0.0001 (< 0.0001, < 0.0001)	0	0	< 0.0001 (< 0.0001, < 0.0001)	0	0	< 0.0001 (< 0.0001, < 0.0001)	6.24667e-06	1.85446e-06	0.0254347	-2.23474	*	0.0512764	0.0254	* 0.0254
																	Desulfobulbus	< 0.0001 (< 0.0001, < 0.0001)	0	0	< 0.0001 (< 0.0001, < 0.0001)	1.88929e-05	7.12759e-06	< 0.0001 (< 0.0001, < 0.0001)	2.62667e-06	1.11394e-06	1.3637e-05	-4.34963	***	5.5428e-05	< 0.0001	***< 0.0001
																	Eggerthia	< 0.0001 (< 0.0001, < 0.0001)	0	0	< 0.0001 (< 0.0001, < 0.0001)	1.90357e-05	1.09388e-05	< 0.0001 (< 0.0001, < 0.0001)	2.43333e-06	1.08615e-06	0.0016676	-3.14382	**	0.00454942	0.0017	** 0.0017
																	Parasutterella	< 0.0001 (< 0.0001, < 0.0001)	1.36364e-06	1.36364e-06	< 0.0001 (< 0.0001, < 0.0001)	1.02857e-05	9.10635e-06	< 0.0001 (< 0.0001, < 0.0001)	3.51333e-06	1.52171e-06	0.539719	-0.613239		0.70471	0.5397	0.5397
																	Muribaculaceae	< 0.0001 (< 0.0001, < 0.0001)	0	0	< 0.0001 (< 0.0001, < 0.0001)	2.47143e-05	1.43975e-05	< 0.0001 (< 0.0001, < 0.0001)	9.46667e-07	4.9152e-07	7.51379e-05	-3.9594	***	0.000266687	< 0.0001	***< 0.0001
																	Cryptobacterium	< 0.0001 (< 0.0001, < 0.0001)	0	0	< 0.0001 (< 0.0001, < 0.0001)	8.28571e-06	2.97781e-06	< 0.0001 (< 0.0001, < 0.0001)	3.82667e-06	3.0611e-06	7.42483e-06	-4.48113	***	3.11843e-05	< 0.0001	***< 0.0001
																	Brevundimonas	< 0.0001 (< 0.0001, < 0.0001)	0	0	< 0.0001 (< 0.0001, < 0.0001)	1.25e-06	1.25e-06	< 0.0001 (< 0.0001, < 0.0001)	5.04667e-06	2.08592e-06	0.451639	-0.752685		0.618549	0.4516	0.4516
																	Chitinophagales_unclassified	< 0.0001 (< 0.0001, < 0.0001)	2.22727e-06	2.22727e-06	< 0.0001 (< 0.0001, < 0.0001)	0	0	< 0.0001 (< 0.0001, < 0.0001)	4.71333e-06	1.79009e-06	0.359058	-0.917161		0.50833	0.3591	0.3591
																	Alcaligenes	< 0.0001 (< 0.0001, < 0.0001)	0	0	< 0.0001 (< 0.0001, < 0.0001)	2.20714e-05	4.3452e-06	< 0.0001 (< 0.0001, < 0.0001)	9.06667e-07	4.66636e-07	1.43785e-19	-9.04938	***	7.24676e-18	< 0.0001	***< 0.0001
																	Akkermansia	< 0.0001 (< 0.0001, < 0.0001)	0	0	< 0.0001 (< 0.0001, < 0.0001)	1.24286e-05	9.3792e-06	< 0.0001 (< 0.0001, < 0.0001)	2.42e-06	1.01277e-06	0.0836017	-1.73016		0.146946	0.0836	0.0836
																	Lachnospira	< 0.0001 (< 0.0001, < 0.0001)	3.77273e-06	2.60862e-06	< 0.0001 (< 0.0001, < 0.0001)	9.82143e-06	8.65476e-06	< 0.0001 (< 0.0001, < 0.0001)	2.22667e-06	9.35033e-07	0.383805	-0.870906		0.537327	0.3838	0.3838
																	Anaerostipes	< 0.0001 (< 0.0001, < 0.0001)	0	0	< 0.0001 (< 0.0001, < 0.0001)	5.17857e-06	3.20592e-06	< 0.0001 (< 0.0001, < 0.0001)	3.34e-06	1.84492e-06	0.0947329	-1.67094		0.162399	0.0947	0.0947
																	CAG-352	< 0.0001 (< 0.0001, < 0.0001)	3.13636e-06	3.13636e-06	< 0.0001 (< 0.0001, < 0.0001)	5.03571e-06	2.88468e-06	< 0.0001 (< 0.0001, < 0.0001)	2.46e-06	8.65683e-07	0.282165	-1.07547		0.428346	0.2822	0.2822
																	[Ruminococcus]_gnavus_group	< 0.0001 (< 0.0001, < 0.0001)	1e-06	1e-06	< 0.0001 (< 0.0001, < 0.0001)	5.71429e-07	5.71429e-07	< 0.0001 (< 0.0001, < 0.0001)	3.6e-06	1.29041e-06	0.518981	-0.644917		0.681163	0.519	0.519
																	Schlegelella	< 0.0001 (< 0.0001, < 0.0001)	0	0	< 0.0001 (< 0.0001, < 0.0001)	1.28571e-06	1.28571e-06	< 0.0001 (< 0.0001, < 0.0001)	3.46667e-06	1.39525e-06	0.451639	-0.752685		0.618549	0.4516	0.4516
																	Coprococcus	< 0.0001 (< 0.0001, < 0.0001)	1.22727e-06	1.22727e-06	< 0.0001 (< 0.0001, < 0.0001)	1.03571e-05	9.67723e-06	< 0.0001 (< 0.0001, < 0.0001)	1.47333e-06	8.06389e-07	0.481711	-0.703554		0.65264	0.4817	0.4817
																	Elizabethkingia	< 0.0001 (< 0.0001, < 0.0001)	0	0	< 0.0001 (< 0.0001, < 0.0001)	1.83214e-05	6.38514e-06	< 0.0001 (< 0.0001, < 0.0001)	0	0	3.69008e-16	-8.14832	***	1.54983e-14	< 0.0001	***< 0.0001
																	Streptobacillus	< 0.0001 (< 0.0001, < 0.0001)	1.59091e-06	1.59091e-06	< 0.0001 (< 0.0001, < 0.0001)	1.17857e-05	8.30748e-06	< 0.0001 (< 0.0001, < 0.0001)	8e-07	3.67834e-07	0.00809807	-2.64795	**	0.0198127	0.0081	** 0.0081
																	Odoribacter	< 0.0001 (< 0.0001, < 0.0001)	0	0	< 0.0001 (< 0.0001, < 0.0001)	1.35714e-05	1.00166e-05	< 0.0001 (< 0.0001, < 0.0001)	6.13333e-07	3.83879e-07	0.000264976	-3.64733	***	0.000845239	0.0003	***0.0003
																	Stenotrophomonas	< 0.0001 (< 0.0001, < 0.0001)	0	0	< 0.0001 (< 0.0001, < 0.0001)	3.92857e-07	3.92857e-07	< 0.0001 (< 0.0001, < 0.0001)	3.07333e-06	1.23034e-06	0.442157	-0.768556		0.613551	0.4422	0.4422
																	Sphingobium	< 0.0001 (< 0.0001, < 0.0001)	0	0	< 0.0001 (< 0.0001, < 0.0001)	0	0	< 0.0001 (< 0.0001, < 0.0001)	3.12667e-06	1.59165e-06	0.300458	-1.03545		0.44021	0.3005	0.3005
																	Selenomonadaceae_uncultured	< 0.0001 (< 0.0001, < 0.0001)	0	0	< 0.0001 (< 0.0001, < 0.0001)	1.19643e-05	6.58612e-06	< 0.0001 (< 0.0001, < 0.0001)	8.73333e-07	4.67206e-07	0.00782705	-2.65944	**	0.0193374	0.0078	** 0.0078
																	Methylobacterium-Methylorubrum	< 0.0001 (< 0.0001, < 0.0001)	0	0	< 0.0001 (< 0.0001, < 0.0001)	1.03214e-05	4.42517e-06	< 0.0001 (< 0.0001, < 0.0001)	1.11333e-06	6.32493e-07	6.34289e-06	-4.51462	***	2.75588e-05	< 0.0001	***< 0.0001
																	Erysipelotrichaceae_UCG-003	< 0.0001 (< 0.0001, < 0.0001)	1.81818e-06	1.81818e-06	< 0.0001 (< 0.0001, < 0.0001)	7.14286e-06	4.12975e-06	< 0.0001 (< 0.0001, < 0.0001)	1.2e-06	5.10384e-07	0.0862684	-1.71542		0.149928	0.0863	0.0863
																	Methyloversatilis	< 0.0001 (< 0.0001, < 0.0001)	0	0	< 0.0001 (< 0.0001, < 0.0001)	0	0	< 0.0001 (< 0.0001, < 0.0001)	2.75333e-06	1.06588e-06	0.174799	-1.35694		0.282368	0.1748	0.1748
																	Megamonas	< 0.0001 (< 0.0001, < 0.0001)	4.04545e-06	4.04545e-06	< 0.0001 (< 0.0001, < 0.0001)	2.46429e-06	1.84555e-06	< 0.0001 (< 0.0001, < 0.0001)	1.54e-06	6.99928e-07	0.767356	-0.295835		0.85668	0.7674	0.7674
																	Leuconostoc	< 0.0001 (< 0.0001, < 0.0001)	2.68182e-06	1.91529e-06	< 0.0001 (< 0.0001, < 0.0001)	8e-06	8e-06	< 0.0001 (< 0.0001, < 0.0001)	6.86667e-07	4.14409e-07	0.193092	-1.30149		0.302231	0.1931	0.1931
																	Anaerovoracaceae_unclassified	< 0.0001 (< 0.0001, < 0.0001)	3.13636e-06	2.25275e-06	< 0.0001 (< 0.0001, < 0.0001)	7.85714e-07	5.54818e-07	< 0.0001 (< 0.0001, < 0.0001)	1.94e-06	6.42648e-07	0.900005	-0.125655		0.907205	0.9	0.9
																	Enhydrobacter	< 0.0001 (< 0.0001, < 0.0001)	0	0	< 0.0001 (< 0.0001, < 0.0001)	6.96429e-06	3.38706e-06	< 0.0001 (< 0.0001, < 0.0001)	1.2e-06	7.15004e-07	0.000318596	-3.59969	***	0.000991188	0.0003	***0.0003
																	Prevotellaceae	< 0.0001 (< 0.0001, < 0.0001)	6.86364e-06	6.86364e-06	< 0.0001 (< 0.0001, < 0.0001)	6.60714e-06	4.0432e-06	< 0.0001 (< 0.0001, < 0.0001)	2.26667e-07	2.26667e-07	0.00054131	-3.45943	***	0.0016435	0.0005	***0.0005
																	UCG-005	< 0.0001 (< 0.0001, < 0.0001)	0	0	< 0.0001 (< 0.0001, < 0.0001)	3.28571e-06	2.52284e-06	< 0.0001 (< 0.0001, < 0.0001)	1.76e-06	9.01189e-07	0.44312	-0.766936		0.613551	0.4431	0.4431
																	Actinobacteriota_unclassified	< 0.0001 (< 0.0001, < 0.0001)	0	0	< 0.0001 (< 0.0001, < 0.0001)	0	0	< 0.0001 (< 0.0001, < 0.0001)	2.31333e-06	8.99074e-07	0.25128	-1.14725		0.386113	0.2513	0.2513
																	[Eubacterium]_hallii_group	< 0.0001 (< 0.0001, < 0.0001)	0	0	< 0.0001 (< 0.0001, < 0.0001)	1.01071e-05	7.24192e-06	< 0.0001 (< 0.0001, < 0.0001)	4.06667e-07	2.91275e-07	0.00938979	-2.59753	**	0.0221143	0.0094	** 0.0094
																	Sutterella	< 0.0001 (< 0.0001, < 0.0001)	2.5e-06	2.5e-06	< 0.0001 (< 0.0001, < 0.0001)	0	0	< 0.0001 (< 0.0001, < 0.0001)	1.88e-06	7.60132e-07	0.461588	-0.736234		0.628758	0.4616	0.4616
																	W5053	< 0.0001 (< 0.0001, < 0.0001)	0	0	< 0.0001 (< 0.0001, < 0.0001)	8.39286e-06	4.40759e-06	< 0.0001 (< 0.0001, < 0.0001)	6.6e-07	4.05977e-07	0.0030313	-2.96455	**	0.00795715	0.003	** 0.003
																	Lachnospiraceae_NK4A136_group	< 0.0001 (< 0.0001, < 0.0001)	0	0	< 0.0001 (< 0.0001, < 0.0001)	2.85714e-06	1.91258e-06	< 0.0001 (< 0.0001, < 0.0001)	1.68667e-06	6.27422e-07	0.291249	-1.05538		0.434289	0.2912	0.2912
																	Staphylococcus	< 0.0001 (< 0.0001, < 0.0001)	0	0	< 0.0001 (< 0.0001, < 0.0001)	1.82143e-06	1.0466e-06	< 0.0001 (< 0.0001, < 0.0001)	1.81333e-06	8.21544e-07	0.187533	-1.31791		0.295365	0.1875	0.1875
																	Microbacteriaceae_unclassified	< 0.0001 (< 0.0001, < 0.0001)	0	0	< 0.0001 (< 0.0001, < 0.0001)	0	0	< 0.0001 (< 0.0001, < 0.0001)	2.13333e-06	9.09048e-07	0.300461	-1.03545		0.44021	0.3005	0.3005
																	Monoglobus	< 0.0001 (< 0.0001, < 0.0001)	0	0	< 0.0001 (< 0.0001, < 0.0001)	4.89286e-06	2.73539e-06	< 0.0001 (< 0.0001, < 0.0001)	1.16667e-06	5.65718e-07	0.0228723	-2.27556	*	0.0480318	0.0229	* 0.0229
																	Veillonellaceae_unclassified	< 0.0001 (< 0.0001, < 0.0001)	3.5e-06	2.42082e-06	< 0.0001 (< 0.0001, < 0.0001)	0	0	< 0.0001 (< 0.0001, < 0.0001)	1.29333e-06	5.68254e-07	0.257029	-1.13344		0.392553	0.257	0.257
																	Comamonadaceae_unclassified	< 0.0001 (< 0.0001, < 0.0001)	0	0	< 0.0001 (< 0.0001, < 0.0001)	7.14286e-07	7.14286e-07	< 0.0001 (< 0.0001, < 0.0001)	1.56e-06	5.93211e-07	0.571564	-0.56575		0.734868	0.5716	0.5716
																	Colidextribacter	< 0.0001 (< 0.0001, < 0.0001)	0	0	< 0.0001 (< 0.0001, < 0.0001)	1.32143e-06	9.45686e-07	< 0.0001 (< 0.0001, < 0.0001)	1.28667e-06	5.11377e-07	0.484658	-0.69883		0.653123	0.4847	0.4847
																	UCG-003	< 0.0001 (< 0.0001, < 0.0001)	0	0	< 0.0001 (< 0.0001, < 0.0001)	3.53571e-06	2.65049e-06	< 0.0001 (< 0.0001, < 0.0001)	6.93333e-07	3.46145e-07	0.290896	-1.05616		0.434289	0.2909	0.2909
																	Erysipelotrichales_unclassified	< 0.0001 (< 0.0001, < 0.0001)	0	0	< 0.0001 (< 0.0001, < 0.0001)	0	0	< 0.0001 (< 0.0001, < 0.0001)	1.32667e-06	5.00156e-07	0.300458	-1.03545		0.44021	0.3005	0.3005
																	Pyramidobacter	< 0.0001 (< 0.0001, < 0.0001)	0	0	< 0.0001 (< 0.0001, < 0.0001)	5.71429e-06	2.81147e-06	< 0.0001 (< 0.0001, < 0.0001)	1.2e-07	1.2e-07	4.17772e-06	-4.60234	***	1.91416e-05	< 0.0001	***< 0.0001
																	Succinivibrio	< 0.0001 (< 0.0001, < 0.0001)	0	0	< 0.0001 (< 0.0001, < 0.0001)	0	0	< 0.0001 (< 0.0001, < 0.0001)	1.18e-06	7.4492e-07	0.508249	-0.661567		0.670569	0.5082	0.5082
																	Alistipes	< 0.0001 (< 0.0001, < 0.0001)	0	0	< 0.0001 (< 0.0001, < 0.0001)	1.5e-06	1.5e-06	< 0.0001 (< 0.0001, < 0.0001)	8.26667e-07	3.76222e-07	0.680449	-0.41185		0.820446	0.6804	0.6804
																	Collinsella	< 0.0001 (< 0.0001, < 0.0001)	0	0	< 0.0001 (< 0.0001, < 0.0001)	4.21429e-06	3.05217e-06	< 0.0001 (< 0.0001, < 0.0001)	3.13333e-07	2.21271e-07	0.0971529	-1.65882		0.165423	0.0972	0.0972
																	Xanthobacteraceae_unclassified	< 0.0001 (< 0.0001, < 0.0001)	0	0	< 0.0001 (< 0.0001, < 0.0001)	0	0	< 0.0001 (< 0.0001, < 0.0001)	1.03333e-06	6.28369e-07	0.508249	-0.661567		0.670569	0.5082	0.5082
																	Gardnerella	< 0.0001 (< 0.0001, < 0.0001)	0	0	< 0.0001 (< 0.0001, < 0.0001)	3.21429e-06	1.86045e-06	< 0.0001 (< 0.0001, < 0.0001)	3.53333e-07	2.56484e-07	0.010144	-2.57088	*	0.0234523	0.0101	* 0.0101
																	Ruminococcaceae_uncultured	< 0.0001 (< 0.0001, < 0.0001)	0	0	< 0.0001 (< 0.0001, < 0.0001)	1.03571e-06	1.03571e-06	< 0.0001 (< 0.0001, < 0.0001)	7.2e-07	3.58236e-07	0.700089	-0.385201		0.823122	0.7001	0.7001
																	Xanthomonas	< 0.0001 (< 0.0001, < 0.0001)	0	0	< 0.0001 (< 0.0001, < 0.0001)	0	0	< 0.0001 (< 0.0001, < 0.0001)	7.66667e-07	3.82084e-07	0.508249	-0.661567		0.670569	0.5082	0.5082
																	Fusobacteriaceae_unclassified	< 0.0001 (< 0.0001, < 0.0001)	0	0	< 0.0001 (< 0.0001, < 0.0001)	0	0	< 0.0001 (< 0.0001, < 0.0001)	7.6e-07	4.65996e-07	0.60348	-0.519402		0.738238	0.6035	0.6035
																	Oscillospiraceae_uncultured	< 0.0001 (< 0.0001, < 0.0001)	0	0	< 0.0001 (< 0.0001, < 0.0001)	2.71429e-06	2.03531e-06	< 0.0001 (< 0.0001, < 0.0001)	2.4e-07	2.4e-07	0.0296213	-2.17512	*	0.0578649	0.0296	* 0.0296
																	Mitochondria	< 0.0001 (< 0.0001, < 0.0001)	0	0	< 0.0001 (< 0.0001, < 0.0001)	0	0	< 0.0001 (< 0.0001, < 0.0001)	6.86667e-07	5.58613e-07	0.715332	-0.364704		0.823122	0.7153	0.7153
																	Tepidimonas	< 0.0001 (< 0.0001, < 0.0001)	0	0	< 0.0001 (< 0.0001, < 0.0001)	0	0	< 0.0001 (< 0.0001, < 0.0001)	6.86667e-07	4.25384e-07	0.60348	-0.519402		0.738238	0.6035	0.6035
																	Prevotellaceae_uncultured	< 0.0001 (< 0.0001, < 0.0001)	4.63636e-06	4.63636e-06	< 0.0001 (< 0.0001, < 0.0001)	0	0	< 0.0001 (< 0.0001, < 0.0001)	0	0	0.0175017	-2.37599	*	0.0386881	0.0175	* 0.0175
																	Weissella	< 0.0001 (< 0.0001, < 0.0001)	0	0	< 0.0001 (< 0.0001, < 0.0001)	0	0	< 0.0001 (< 0.0001, < 0.0001)	6.53333e-07	5.61636e-07	0.715332	-0.364704		0.823122	0.7153	0.7153
																	Synergistaceae_uncultured	< 0.0001 (< 0.0001, < 0.0001)	0	0	< 0.0001 (< 0.0001, < 0.0001)	2.46429e-06	2.06475e-06	< 0.0001 (< 0.0001, < 0.0001)	1.53333e-07	1.53333e-07	0.0296213	-2.17512	*	0.0578649	0.0296	* 0.0296
																	Caulobacter	< 0.0001 (< 0.0001, < 0.0001)	0	0	< 0.0001 (< 0.0001, < 0.0001)	0	0	< 0.0001 (< 0.0001, < 0.0001)	5.6e-07	3.22945e-07	0.60348	-0.519402		0.738238	0.6035	0.6035
																	Acidaminococcus	< 0.0001 (< 0.0001, < 0.0001)	0	0	< 0.0001 (< 0.0001, < 0.0001)	0	0	< 0.0001 (< 0.0001, < 0.0001)	5.46667e-07	3.72258e-07	0.60348	-0.519402		0.738238	0.6035	0.6035
																	Actinomycetaceae_unclassified	< 0.0001 (< 0.0001, < 0.0001)	0	0	< 0.0001 (< 0.0001, < 0.0001)	0	0	< 0.0001 (< 0.0001, < 0.0001)	5.33333e-07	3.7882e-07	0.715332	-0.364704		0.823122	0.7153	0.7153
																	Flavobacteriaceae_unclassified	< 0.0001 (< 0.0001, < 0.0001)	0	0	< 0.0001 (< 0.0001, < 0.0001)	0	0	< 0.0001 (< 0.0001, < 0.0001)	5.13333e-07	3.01337e-07	0.60348	-0.519402		0.738238	0.6035	0.6035
																	[Eubacterium]_siraeum_group	< 0.0001 (< 0.0001, < 0.0001)	0	0	< 0.0001 (< 0.0001, < 0.0001)	0	0	< 0.0001 (< 0.0001, < 0.0001)	4.86667e-07	2.79779e-07	0.60348	-0.519402		0.738238	0.6035	0.6035
																	Oscillospirales_unclassified	< 0.0001 (< 0.0001, < 0.0001)	0	0	< 0.0001 (< 0.0001, < 0.0001)	0	0	< 0.0001 (< 0.0001, < 0.0001)	4.86667e-07	4.03645e-07	0.715332	-0.364704		0.823122	0.7153	0.7153
																	NK4A214_group	< 0.0001 (< 0.0001, < 0.0001)	0	0	< 0.0001 (< 0.0001, < 0.0001)	0	0	< 0.0001 (< 0.0001, < 0.0001)	4.8e-07	2.79776e-07	0.60348	-0.519402		0.738238	0.6035	0.6035
																	[Eubacterium]_xylanophilum_group	< 0.0001 (< 0.0001, < 0.0001)	0	0	< 0.0001 (< 0.0001, < 0.0001)	0	0	< 0.0001 (< 0.0001, < 0.0001)	4.73333e-07	2.75421e-07	0.60348	-0.519402		0.738238	0.6035	0.6035
																	Anaerovoracaceae_Family_XIII_AD3011_group	< 0.0001 (< 0.0001, < 0.0001)	0	0	< 0.0001 (< 0.0001, < 0.0001)	3.21429e-07	3.21429e-07	< 0.0001 (< 0.0001, < 0.0001)	4e-07	4e-07	0.329517	-0.975087		0.47275	0.3295	0.3295
																	Oscillospiraceae_unclassified	< 0.0001 (< 0.0001, < 0.0001)	0	0	< 0.0001 (< 0.0001, < 0.0001)	0	0	< 0.0001 (< 0.0001, < 0.0001)	4.46667e-07	3.79984e-07	0.715332	-0.364704		0.823122	0.7153	0.7153
																	Rhodospirillales_uncultured	< 0.0001 (< 0.0001, < 0.0001)	0	0	< 0.0001 (< 0.0001, < 0.0001)	0	0	< 0.0001 (< 0.0001, < 0.0001)	3.93333e-07	3.93333e-07	0.846482	-0.193609		0.85668	0.8465	0.8465
																	Corynebacteriales_unclassified	< 0.0001 (< 0.0001, < 0.0001)	0	0	< 0.0001 (< 0.0001, < 0.0001)	0	0	< 0.0001 (< 0.0001, < 0.0001)	3.73333e-07	3.73333e-07	0.846482	-0.193609		0.85668	0.8465	0.8465
																	UCG-010	< 0.0001 (< 0.0001, < 0.0001)	0	0	< 0.0001 (< 0.0001, < 0.0001)	0	0	< 0.0001 (< 0.0001, < 0.0001)	3.73333e-07	2.65806e-07	0.715332	-0.364704		0.823122	0.7153	0.7153
																	Atopostipes	< 0.0001 (< 0.0001, < 0.0001)	0	0	< 0.0001 (< 0.0001, < 0.0001)	0	0	< 0.0001 (< 0.0001, < 0.0001)	3.2e-07	2.35034e-07	0.715332	-0.364704		0.823122	0.7153	0.7153
																	Lachnospirales_unclassified	< 0.0001 (< 0.0001, < 0.0001)	0	0	< 0.0001 (< 0.0001, < 0.0001)	0	0	< 0.0001 (< 0.0001, < 0.0001)	3.2e-07	2.37873e-07	0.715332	-0.364704		0.823122	0.7153	0.7153
																	Desulfovibrio	< 0.0001 (< 0.0001, < 0.0001)	0	0	< 0.0001 (< 0.0001, < 0.0001)	0	0	< 0.0001 (< 0.0001, < 0.0001)	3.13333e-07	1.8273e-07	0.60348	-0.519402		0.738238	0.6035	0.6035
																	Ruminococcaceae_Incertae_Sedis	< 0.0001 (< 0.0001, < 0.0001)	0	0	< 0.0001 (< 0.0001, < 0.0001)	1.67857e-06	1.67857e-06	< 0.0001 (< 0.0001, < 0.0001)	0	0	0.0463549	-1.99215	*	0.0853589	0.0464	* 0.0464
																	SM1A02	< 0.0001 (< 0.0001, < 0.0001)	0	0	< 0.0001 (< 0.0001, < 0.0001)	0	0	< 0.0001 (< 0.0001, < 0.0001)	2.2e-07	2.2e-07	0.846482	-0.193609		0.85668	0.8465	0.8465
																	Chitinophagales_uncultured	< 0.0001 (< 0.0001, < 0.0001)	0	0	< 0.0001 (< 0.0001, < 0.0001)	0	0	< 0.0001 (< 0.0001, < 0.0001)	2.13333e-07	2.13333e-07	0.846482	-0.193609		0.85668	0.8465	0.8465
																	Rhodobacteraceae_unclassified	< 0.0001 (< 0.0001, < 0.0001)	0	0	< 0.0001 (< 0.0001, < 0.0001)	0	0	< 0.0001 (< 0.0001, < 0.0001)	2.13333e-07	2.13333e-07	0.846482	-0.193609		0.85668	0.8465	0.8465
																	Flavobacteriales_unclassified	< 0.0001 (< 0.0001, < 0.0001)	0	0	< 0.0001 (< 0.0001, < 0.0001)	0	0	< 0.0001 (< 0.0001, < 0.0001)	1.86667e-07	1.86667e-07	0.846482	-0.193609		0.85668	0.8465	0.8465
																	Pseudoxanthomonas	< 0.0001 (< 0.0001, < 0.0001)	0	0	< 0.0001 (< 0.0001, < 0.0001)	0	0	< 0.0001 (< 0.0001, < 0.0001)	1.86667e-07	1.86667e-07	0.846482	-0.193609		0.85668	0.8465	0.8465
																	Patescibacteria_unclassified	< 0.0001 (< 0.0001, < 0.0001)	0	0	< 0.0001 (< 0.0001, < 0.0001)	0	0	< 0.0001 (< 0.0001, < 0.0001)	1.8e-07	1.8e-07	0.846482	-0.193609		0.85668	0.8465	0.8465
																	Prevotellaceae_NK3B31_group	< 0.0001 (< 0.0001, < 0.0001)	0	0	< 0.0001 (< 0.0001, < 0.0001)	0	0	< 0.0001 (< 0.0001, < 0.0001)	1.66667e-07	1.66667e-07	0.846482	-0.193609		0.85668	0.8465	0.8465
																	Aeromonas	< 0.0001 (< 0.0001, < 0.0001)	0	0	< 0.0001 (< 0.0001, < 0.0001)	0	0	< 0.0001 (< 0.0001, < 0.0001)	1.46667e-07	1.46667e-07	0.846482	-0.193609		0.85668	0.8465	0.8465
																	Lawsonella	< 0.0001 (< 0.0001, < 0.0001)	0	0	< 0.0001 (< 0.0001, < 0.0001)	0	0	< 0.0001 (< 0.0001, < 0.0001)	1.4e-07	1.4e-07	0.846482	-0.193609		0.85668	0.8465	0.8465
																	Lactococcus	< 0.0001 (< 0.0001, < 0.0001)	0	0	< 0.0001 (< 0.0001, < 0.0001)	0	0	< 0.0001 (< 0.0001, < 0.0001)	1.33333e-07	1.33333e-07	0.846482	-0.193609		0.85668	0.8465	0.8465
																	[Eubacterium]_eligens_group	< 0.0001 (< 0.0001, < 0.0001)	0	0	< 0.0001 (< 0.0001, < 0.0001)	0	0	< 0.0001 (< 0.0001, < 0.0001)	1.26667e-07	1.26667e-07	0.846482	-0.193609		0.85668	0.8465	0.8465
																	Epulopiscium	< 0.0001 (< 0.0001, < 0.0001)	0	0	< 0.0001 (< 0.0001, < 0.0001)	0	0	< 0.0001 (< 0.0001, < 0.0001)	1.26667e-07	1.26667e-07	0.846482	-0.193609		0.85668	0.8465	0.8465
																	Negativibacillus	< 0.0001 (< 0.0001, < 0.0001)	0	0	< 0.0001 (< 0.0001, < 0.0001)	0	0	< 0.0001 (< 0.0001, < 0.0001)	1.26667e-07	1.26667e-07	0.846482	-0.193609		0.85668	0.8465	0.8465
																	Alphaproteobacteria_unclassified	< 0.0001 (< 0.0001, < 0.0001)	0	0	< 0.0001 (< 0.0001, < 0.0001)	0	0	< 0.0001 (< 0.0001, < 0.0001)	1.2e-07	1.2e-07	0.846482	-0.193609		0.85668	0.8465	0.8465
																	Brachybacterium	< 0.0001 (< 0.0001, < 0.0001)	0	0	< 0.0001 (< 0.0001, < 0.0001)	0	0	< 0.0001 (< 0.0001, < 0.0001)	1.2e-07	1.2e-07	0.846482	-0.193609		0.85668	0.8465	0.8465
																	Phocaeicola	< 0.0001 (< 0.0001, < 0.0001)	0	0	< 0.0001 (< 0.0001, < 0.0001)	0	0	< 0.0001 (< 0.0001, < 0.0001)	1.2e-07	1.2e-07	0.846482	-0.193609		0.85668	0.8465	0.8465
																	Ruminococcaceae_unclassified	< 0.0001 (< 0.0001, < 0.0001)	0	0	< 0.0001 (< 0.0001, < 0.0001)	0	0	< 0.0001 (< 0.0001, < 0.0001)	1.2e-07	1.2e-07	0.846482	-0.193609		0.85668	0.8465	0.8465
																	Dojkabacteria	< 0.0001 (< 0.0001, < 0.0001)	0	0	< 0.0001 (< 0.0001, < 0.0001)	0	0	< 0.0001 (< 0.0001, < 0.0001)	1.13333e-07	1.13333e-07	0.846482	-0.193609		0.85668	0.8465	0.8465
																	Rs-M59_termite_group	< 0.0001 (< 0.0001, < 0.0001)	0	0	< 0.0001 (< 0.0001, < 0.0001)	0	0	< 0.0001 (< 0.0001, < 0.0001)	1.13333e-07	1.13333e-07	0.846482	-0.193609		0.85668	0.8465	0.8465
																	Mycobacterium	< 0.0001 (< 0.0001, < 0.0001)	0	0	< 0.0001 (< 0.0001, < 0.0001)	0	0	< 0.0001 (< 0.0001, < 0.0001)	1e-07	1e-07	0.846482	-0.193609		0.85668	0.8465	0.8465
																	Cutibacterium	< 0.0001 (< 0.0001, < 0.0001)	0	0	< 0.0001 (< 0.0001, < 0.0001)	0	0	< 0.0001 (< 0.0001, < 0.0001)	9.33333e-08	9.33333e-08	0.846482	-0.193609		0.85668	0.8465	0.8465
																	Dolosigranulum	< 0.0001 (< 0.0001, < 0.0001)	0	0	< 0.0001 (< 0.0001, < 0.0001)	0	0	< 0.0001 (< 0.0001, < 0.0001)	8.66667e-08	8.66667e-08	0.846482	-0.193609		0.85668	0.8465	0.8465
																	Paraprevotella	< 0.0001 (< 0.0001, < 0.0001)	0	0	< 0.0001 (< 0.0001, < 0.0001)	0	0	< 0.0001 (< 0.0001, < 0.0001)	8.66667e-08	8.66667e-08	0.846482	-0.193609		0.85668	0.8465	0.8465
																	Victivallis	< 0.0001 (< 0.0001, < 0.0001)	0	0	< 0.0001 (< 0.0001, < 0.0001)	0	0	< 0.0001 (< 0.0001, < 0.0001)	8.66667e-08	8.66667e-08	0.846482	-0.193609		0.85668	0.8465	0.8465
																	Peptococcaceae_uncultured	< 0.0001 (< 0.0001, < 0.0001)	0	0	< 0.0001 (< 0.0001, < 0.0001)	0	0	< 0.0001 (< 0.0001, < 0.0001)	6.66667e-08	6.66667e-08	0.846482	-0.193609		0.85668	0.8465	0.8465
																	Rhodanobacteraceae_unclassified	< 0.0001 (< 0.0001, < 0.0001)	0	0	< 0.0001 (< 0.0001, < 0.0001)	0	0	< 0.0001 (< 0.0001, < 0.0001)	6.66667e-08	6.66667e-08	0.846482	-0.193609		0.85668	0.8465	0.8465

## Sheet: Table S7
Table S7 One year later neutralizing antibody and IgG of CPR0-L were significantly lower than those of CPR0-H
	Inhibition rate of neutralizing antibodies	IgG
CPR0-L-05	0.399969	13.35
CPR0-L-30	0.524846	27.65
CPR0-L-10	0.566923	40.92
CPR0-L-03	0.588438	33.01
CPR0-L-06	0.641861	28.22
CPR0-L-22	0.652306	47.11
CPR0-L-11	0.657988	33.23
CPR0-L-04	0.664891	37.66
CPR0-L-23	0.684844	30.04
CPR0-H-29	0.725086	29.27
CPR0-H-20	0.827458	50.45
CPR0-H-21	0.828889	71.91
CPR0-H-24	0.83857	51.39
CPR0-H-25	0.949024	88.23
CPR0-H-12	0.952518	71.08
CPR0-H-08	0.983446	120.49

## Sheet: Table S8
Table S8 Detail of the oral microbial α diversity index between CPR0-L and CPR0-H
Alpha_diversity	CPR0-H-median	CPR0-H-mean	CPR0-H-se	CPR0-L-median	CPR0-L-mean	CPR0-L-se	p-value	z-score	Sig_mark
Ace	323.3237 (268.7726, 335.8457)	299.075	24.6337	329.6704 (260.9896, 384.3379)	331.461	22.1718	0.407867	-0.827653
Chao	303.5357 (268.5, 349.2929)	297.141	25.1082	333.8485 (266.4737, 346.8846)	322.315	19.7299	0.680594	-0.411652
Shannon	2.8608 (2.7395, 3.2536)	2.97576	0.110158	3.0027 (2.9471, 3.1722)	3.0579	0.0674556	0.606469	-0.515121
Simpson	0.1325 (0.0737, 0.1393)	0.115446	0.0168473	0.0972 (0.0847, 0.1073)	0.102539	0.0103761	0.680594	-0.411652
Observed_OTUs	236 (198.5, 263.5)	231	19.4226	246 (204, 274)	245.111	12.4872	0.426923	-0.794469

## Sheet: Table S9
Table S9 Different degree of genus and phylum level (P-value) of oral microbiome in each sample between CPR0-L and CPR0-H
Phylum														Genus
ID	CPR0-H.median	CPR0-H.mean	CPR0-H.se	CPR0-L.median	CPR0-L.mean	CPR0-L.se	P-value	z-score	Sig_mark	Q-value	fixp	fixps		ID	CPR0-H.median	CPR0-H.mean	CPR0-H.se	CPR0-L.median	CPR0-L.mean	CPR0-L.se	P-value	z-score	Sig_mark	Q-value	fixp	fixps
Firmicutes	0.235 (0.2014, 0.2536)	0.232802	0.0228014	0.3101 (0.1802, 0.3677)	0.282495	0.0325651	0.299126	-1.03831		0.548397	0.2991	0.2991		Prevotella	0.1397 (0.1103, 0.1834)	0.157613	0.0368758	0.1184 (0.0651, 0.2814)	0.193431	0.0537992	1	0		1	1	1
Fusobacteriota	0.2189 (0.2083, 0.3249)	0.271648	0.0345022	0.2676 (0.1547, 0.3112)	0.248456	0.0410066	0.680594	-0.411652		0.748654	0.6806	0.6806		Veillonella	0.1528 (0.126, 0.1717)	0.141432	0.0174375	0.2117 (0.1016, 0.2239)	0.175699	0.0258401	0.21049	-1.25222		0.76386	0.2105	0.2105
Bacteroidota	0.2043 (0.1818, 0.225)	0.221107	0.029997	0.2502 (0.2441, 0.3012)	0.27398	0.0453823	0.21049	-1.25222		0.548397	0.2105	0.2105		Fusobacterium	0.1587 (0.0399, 0.1658)	0.1271	0.0405767	0.1596 (0.0806, 0.2692)	0.178115	0.0442854	0.606469	-0.515121		0.835579	0.6065	0.6065
Proteobacteria	0.173 (0.1335, 0.2403)	0.219161	0.0489796	0.0973 (0.0511, 0.2776)	0.149375	0.0410816	0.21049	-1.25222		0.548397	0.2105	0.2105		Neisseria	0.1689 (0.1164, 0.2146)	0.183405	0.0532928	0.0953 (0.0015, 0.2515)	0.12002	0.0437016	0.606469	-0.515121		0.835579	0.6065	0.6065
Actinobacteriota	0.031 (0.0258, 0.039)	0.0380653	0.010525	0.014 (0.0041, 0.0391)	0.0290751	0.0132731	0.299126	-1.03831		0.548397	0.2991	0.2991		Leptotrichia	0.1536 (0.0302, 0.1785)	0.144548	0.0545555	0.0588 (0.0512, 0.0767)	0.0703371	0.0189225	0.680594	-0.411652		0.879101	0.6806	0.6806
Patescibacteria	0.0109 (0.0047, 0.0186)	0.0130951	0.00460866	0.0074 (0.0034, 0.0105)	0.009334	0.00319925	0.560156	-0.58261		0.748654	0.5602	0.5602		Porphyromonas	0.0297 (0.0052, 0.0581)	0.037468	0.0151854	0.0228 (0.0085, 0.098)	0.0450674	0.0164917	0.918182	-0.102724		1	0.9182	0.9182
Campilobacterota	0.0025 (0.0017, 0.0033)	0.00236843	0.000516157	0.0055 (0.0036, 0.0092)	0.00626956	0.0014901	0.0417832	-2.03567	*	0.459615	0.0418	*0.0418		Haemophilus	0.0178 (0.008, 0.0286)	0.031163	0.0163317	0.019 (0.0076, 0.0401)	0.026071	0.00862456	1	0		1	1	1
Bacteria_unclassified	0.0014 (0.001, 0.0023)	0.001725	0.000437266	0.0005 (0.0004, 0.0015)	0.000973111	0.000301206	0.114161	-1.57976		0.548397	0.1142	0.1142		Rothia	0.0174 (0.0111, 0.0234)	0.0263569	0.01098	0.0119 (0.0012, 0.0315)	0.0231918	0.0103924	0.757692	-0.308513		0.924946	0.7577	0.7577
Spirochaetota	< 0.0001 (< 0.0001, < 0.0001)	2.41429e-05	1.1436e-05	< 0.0001 (< 0.0001, < 0.0001)	3.2e-05	2.35165e-05	0.626594	-0.486527		0.748654	0.6266	0.6266		Streptococcus	0.0187 (0.007, 0.0314)	0.0205369	0.00593273	0.0171 (0.0094, 0.0281)	0.0204677	0.00556683	1	0		1	1	1
Cyanobacteria	< 0.0001 (< 0.0001, < 0.0001)	3.85714e-06	3.85714e-06	< 0.0001 (< 0.0001, < 0.0001)	6.44444e-06	6.44444e-06	1	0		1	1	1		Lachnoanaerobaculum	0.0107 (0.0102, 0.0177)	0.0151176	0.00461451	0.0188 (0.0129, 0.0325)	0.0211079	0.00385376	0.252273	-1.14485		0.76386	0.2523	0.2523
Synergistota	< 0.0001 (< 0.0001, < 0.0001)	0	0	< 0.0001 (< 0.0001, < 0.0001)	4e-06	4e-06	0.449692	-0.755929		0.706659	0.4497	0.4497		Capnocytophaga	0.006 (0.0028, 0.0224)	0.0146566	0.00658408	0.0141 (0.0023, 0.0346)	0.0193631	0.00695002	0.680594	-0.411652		0.879101	0.6806	0.6806
														Alloprevotella	0.0091 (0.0087, 0.0123)	0.0101103	0.00223163	0.0085 (0.0082, 0.0167)	0.0120288	0.00184613	1	0		1	1	1
														Oribacterium	0.008 (0.006, 0.0097)	0.0106587	0.00430279	0.0061 (0.0045, 0.0128)	0.0101816	0.00377134	0.710822	-0.370752		0.90868	0.7108	0.7108
														TM7x	0.0104 (0.0035, 0.0178)	0.0122999	0.00454905	0.0045 (0.0002, 0.0099)	0.00747811	0.00329298	0.367909	-0.900398		0.76386	0.3679	0.3679
														Granulicatella	0.0037 (0.0034, 0.0074)	0.0105177	0.00597416	0.003 (0.0026, 0.0062)	0.00787089	0.00356096	0.536014	-0.618852		0.810558	0.536	0.536
														Stomatobaculum	0.0037 (0.0016, 0.0054)	0.00392571	0.0013125	0.0054 (0.0005, 0.0101)	0.00767733	0.00299678	0.522284	-0.639829		0.810558	0.5223	0.5223
														Actinomyces	0.0022 (0.0007, 0.0141)	0.007971	0.00359504	0.0012 (0.0004, 0.0024)	0.00358111	0.00243536	0.491113	-0.688539		0.790884	0.4911	0.4911
														Peptostreptococcus	0.0018 (0.0012, 0.0052)	0.00309386	0.00101101	0.0059 (0.0026, 0.0095)	0.00604244	0.00139725	0.173776	-1.36017		0.76386	0.1738	0.1738
														[Eubacterium]_nodatum_group	0.0035 (0.0028, 0.0064)	0.00430757	0.0011431	0.0041 (0.0035, 0.0056)	0.005003	0.00125642	0.791146	-0.264823		0.952448	0.7911	0.7911
														Campylobacter	0.0025 (0.0017, 0.0033)	0.00236843	0.000516157	0.0055 (0.0036, 0.0092)	0.00626956	0.0014901	0.0417832	-2.03567	*	0.76386	0.0418	* 0.0418
														Solobacterium	0.0025 (0.0025, 0.0077)	0.004779	0.00133119	0.0028 (0.0017, 0.0051)	0.00319222	0.000615845	0.469755	-0.722877		0.776662	0.4698	0.4698
														Megasphaera	0.0008 (0.0003, 0.0065)	0.00420186	0.00238018	0.0027 (0.0002, 0.0046)	0.00337211	0.00140378	0.831851	-0.212328		0.961072	0.8319	0.8319
														Clostridia_UCG-014	0.0011 (0.0002, 0.0024)	0.00183657	0.000912229	0.0004 (0.0001, 0.0069)	0.00329489	0.00151105	0.831851	-0.212328		0.961072	0.8319	0.8319
														Gemella	0.0019 (0.0003, 0.0032)	0.00212957	0.000813656	0.0017 (< 0.0001, 0.0023)	0.00216111	0.000923737	0.525054	-0.635575		0.810558	0.5251	0.5251
														Lachnospiraceae_unclassified	0.0011 (0.0009, 0.0016)	0.00158871	0.000475643	0.0021 (0.0014, 0.0029)	0.00255444	0.000467497	0.0711538	-1.80449		0.76386	0.0712	0.0712
														Parvimonas	< 0.0001 (< 0.0001, 0.0003)	0.00133943	0.00125243	0.0002 (< 0.0001, 0.0015)	0.00270356	0.00202774	0.376701	-0.883991		0.76386	0.3767	0.3767
														Pasteurellaceae_unclassified	0.002 (0.0013, 0.0039)	0.00286657	0.00100998	0.0006 (0.0002, 0.0022)	0.00124711	0.000467	0.203675	-1.27115		0.76386	0.2037	0.2037
														Tannerella	< 0.0001 (< 0.0001, 0.0008)	0.000533143	0.000349952	0.002 (0.0003, 0.0038)	0.00293822	0.00108626	0.0603153	-1.87848		0.76386	0.0603	0.0603
														Johnsonella	< 0.0001 (< 0.0001, < 0.0001)	7.28571e-06	7.28571e-06	0.0032 (< 0.0001, 0.0046)	0.00298744	0.00112642	0.0680802	-1.82448		0.76386	0.0681	0.0681
														Lachnospiraceae_uncultured	< 0.0001 (< 0.0001, 0.0013)	0.00203086	0.00162803	< 0.0001 (< 0.0001, < 0.0001)	0.00124356	0.00123632	0.728103	-0.34765		0.911967	0.7281	0.7281
														Catonella	0.0006 (0.0004, 0.0009)	0.000911286	0.000392399	0.001 (0.0007, 0.0019)	0.001636	0.000517792	0.223154	-1.21819		0.76386	0.2232	0.2232
														Selenomonas	0.0003 (0.0002, 0.0016)	0.00146429	0.000863038	< 0.0001 (< 0.0001, 0.0003)	0.00118411	0.000723754	0.596358	-0.529646		0.835579	0.5964	0.5964
														Bacteria_unclassified	0.0014 (0.001, 0.0023)	0.001725	0.000437266	0.0005 (0.0004, 0.0015)	0.000973111	0.000301206	0.114161	-1.57976		0.76386	0.1142	0.1142
														Micrococcales_unclassified	0.0016 (0.0011, 0.0019)	0.00160986	0.000304801	0.0003 (0.0002, 0.0011)	0.000921111	0.000417754	0.0711538	-1.80449		0.76386	0.0712	0.0712
														Lautropia	0.001 (0.0008, 0.0013)	0.001039	0.000177655	0.0005 (0.0002, 0.0014)	0.000963111	0.000358836	0.469755	-0.722877		0.776662	0.4698	0.4698
														Lactobacillales_unclassified	0.0006 (0.0004, 0.001)	0.000747571	0.000214802	0.0003 (0.0002, 0.0006)	0.000960556	0.00045479	0.606469	-0.515121		0.835579	0.6065	0.6065
														P5D1-392	0.0004 (0.0003, 0.001)	0.000642	0.000154882	0.0006 (0.0003, 0.0012)	0.000924	0.000304839	0.837063	-0.205652		0.961072	0.8371	0.8371
														Corynebacterium	< 0.0001 (< 0.0001, < 0.0001)	0.00105271	0.00104739	< 0.0001 (< 0.0001, 0.0001)	0.00056	0.000520324	0.670319	-0.425711		0.879101	0.6703	0.6703
														Atopobium	0.0009 (0.0002, 0.0014)	0.000875143	0.000306797	0.0004 (0.0002, 0.0009)	0.000642444	0.000247185	0.750112	-0.318492		0.924946	0.7501	0.7501
														g__Absconditabacteriales_	< 0.0001 (< 0.0001, 0.0002)	0.000220714	0.000169819	< 0.0001 (< 0.0001, 0.0009)	0.00108267	0.000776006	0.503512	-0.668974		0.800455	0.5035	0.5035
														Bergeyella	0.0005 (0.0004, 0.0007)	0.00054	9.1514e-05	0.0006 (0.0005, 0.0012)	0.000756	0.000185681	0.407867	-0.827653		0.76386	0.4079	0.4079
														Candidatus_Saccharimonas	0.0001 (< 0.0001, 0.0004)	0.000284857	0.00015665	< 0.0001 (< 0.0001, 0.0002)	0.000707111	0.000619576	0.559751	-0.583212		0.816577	0.5598	0.5598
														Butyrivibrio	< 0.0001 (< 0.0001, 0.0004)	0.000225429	0.000122255	< 0.0001 (< 0.0001, < 0.0001)	0.000327556	0.00026772	0.829856	-0.214886		0.961072	0.8299	0.8299
														Burkholderiales_unclassified	0.0002 (0.0001, 0.0003)	0.000325857	0.000156624	< 0.0001 (< 0.0001, 0.0002)	0.000241889	0.000145295	0.237256	-1.18187		0.76386	0.2373	0.2373
														Neisseriaceae_unclassified	< 0.0001 (< 0.0001, 0.0002)	0.000230714	0.000143004	0.0001 (< 0.0001, 0.0002)	0.000185556	7.4953e-05	0.915452	-0.106164		1	0.9155	0.9155
														[Eubacterium]_yurii_group	< 0.0001 (< 0.0001, < 0.0001)	0.000233286	0.000197805	0.0001 (< 0.0001, 0.0002)	0.000167667	6.42465e-05	0.549994	-0.597769		0.816577	0.55	0.55
														Aggregatibacter	< 0.0001 (< 0.0001, < 0.0001)	4.5e-05	1.68537e-05	< 0.0001 (< 0.0001, < 0.0001)	0.000308333	0.000272966	0.559751	-0.583212		0.816577	0.5598	0.5598
														Dialister	< 0.0001 (< 0.0001, < 0.0001)	9.48571e-05	7.80767e-05	< 0.0001 (< 0.0001, < 0.0001)	0.000264667	0.000175474	0.414216	-0.816497		0.76386	0.4142	0.4142
														Saccharimonadaceae_unclassified	< 0.0001 (< 0.0001, 0.0006)	0.000274429	0.00013389	< 0.0001 (< 0.0001, < 0.0001)	2.82222e-05	1.91266e-05	0.246749	-1.15828		0.76386	0.2467	0.2467
														Cardiobacterium	< 0.0001 (< 0.0001, < 0.0001)	5.05714e-05	3.02591e-05	0.0002 (< 0.0001, 0.0002)	0.000195	7.28722e-05	0.237256	-1.18187		0.76386	0.2373	0.2373
														Selenomonadaceae_unclassified	0.0001 (< 0.0001, 0.0001)	9.82857e-05	3.4251e-05	< 0.0001 (< 0.0001, 0.0002)	0.000135889	5.3621e-05	0.831851	-0.212328		0.961072	0.8319	0.8319
														Firmicutes_unclassified	0.0001 (< 0.0001, 0.0001)	0.000138571	5.64146e-05	< 0.0001 (< 0.0001, 0.0001)	8.98889e-05	2.75497e-05	0.596358	-0.529646		0.835579	0.5964	0.5964
														Amnipila	< 0.0001 (< 0.0001, < 0.0001)	0.00015	0.00015	< 0.0001 (< 0.0001, < 0.0001)	7.98889e-05	7.98889e-05	0.854	-0.184017		0.962691	0.854	0.854
														Peptococcus	< 0.0001 (< 0.0001, < 0.0001)	5.2e-05	2.17551e-05	< 0.0001 (< 0.0001, 0.0003)	0.000153333	5.34707e-05	0.355578	-0.923824		0.76386	0.3556	0.3556
														Anaerovoracaceae_Family_XIII_UCG-001	< 0.0001 (< 0.0001, < 0.0001)	1.71429e-05	8.93209e-06	< 0.0001 (< 0.0001, 0.0004)	0.000167889	6.69011e-05	0.258204	-1.13065		0.76386	0.2582	0.2582
														Shuttleworthia	< 0.0001 (< 0.0001, < 0.0001)	7.34286e-05	5.47957e-05	< 0.0001 (< 0.0001, < 0.0001)	0.000121444	0.00011018	0.760842	-0.304375		0.924946	0.7608	0.7608
														Bacteroides	< 0.0001 (< 0.0001, < 0.0001)	0	0	< 0.0001 (< 0.0001, < 0.0001)	0.000169889	0.000161478	0.120478	-1.55277		0.76386	0.1205	0.1205
														Clostridia_unclassified	< 0.0001 (< 0.0001, 0.0001)	7.17143e-05	3.44527e-05	< 0.0001 (< 0.0001, 0.0001)	0.000102889	3.67119e-05	0.667361	-0.429772		0.879101	0.6674	0.6674
														Peptostreptococcaceae_unclassified	< 0.0001 (< 0.0001, < 0.0001)	2.08571e-05	2.08571e-05	< 0.0001 (< 0.0001, 0.0001)	0.000130556	6.49382e-05	0.0801812	-1.74964		0.76386	0.0802	0.0802
														Prevotellaceae_unclassified	< 0.0001 (< 0.0001, 0.0001)	0.000107429	6.22238e-05	< 0.0001 (< 0.0001, < 0.0001)	6.17778e-05	2.2251e-05	1	0		1	1	1
														Erysipelotrichaceae_unclassified	< 0.0001 (< 0.0001, 0.0002)	0.000119571	4.9032e-05	< 0.0001 (< 0.0001, < 0.0001)	4.03333e-05	1.19362e-05	0.287685	-1.06321		0.76386	0.2877	0.2877
														Bifidobacterium	< 0.0001 (< 0.0001, < 0.0001)	7.57143e-06	7.57143e-06	< 0.0001 (< 0.0001, < 0.0001)	0.000121778	0.000121778	1	0		1	1	1
														F0058	< 0.0001 (< 0.0001, < 0.0001)	2.85714e-05	2.85714e-05	< 0.0001 (< 0.0001, 0.0002)	0.000102667	5.70684e-05	0.404078	-0.83436		0.76386	0.4041	0.4041
														Actinobacteria_unclassified	< 0.0001 (< 0.0001, 0.0002)	0.000120714	4.12638e-05	< 0.0001 (< 0.0001, < 0.0001)	2.78889e-05	1.28641e-05	0.0360176	-2.09673	*	0.76386	0.036	* 0.036
														Comamonas	< 0.0001 (< 0.0001, < 0.0001)	0	0	< 0.0001 (< 0.0001, < 0.0001)	8.47778e-05	5.6876e-05	0.0604756	-1.87731		0.76386	0.0605	0.0605
														Faecalibacterium	< 0.0001 (< 0.0001, < 0.0001)	0	0	< 0.0001 (< 0.0001, < 0.0001)	7.6e-05	7.6e-05	0.449692	-0.755929		0.76386	0.4497	0.4497
														Bacilli_unclassified	< 0.0001 (< 0.0001, < 0.0001)	3.85714e-05	1.66073e-05	< 0.0001 (< 0.0001, < 0.0001)	4.11111e-05	2.63889e-05	0.658492	-0.441996		0.879101	0.6585	0.6585
														Abiotrophia	< 0.0001 (< 0.0001, < 0.0001)	6.98571e-05	6.43689e-05	< 0.0001 (< 0.0001, < 0.0001)	1.01111e-05	7.2962e-06	0.728103	-0.34765		0.911967	0.7281	0.7281
														Mogibacterium	< 0.0001 (< 0.0001, < 0.0001)	3.78571e-05	2.53851e-05	< 0.0001 (< 0.0001, < 0.0001)	2.57778e-05	1.09224e-05	0.951506	-0.0608158		1	0.9515	0.9515
														Defluviitaleaceae_UCG-011	< 0.0001 (< 0.0001, < 0.0001)	0	0	< 0.0001 (< 0.0001, < 0.0001)	5.41111e-05	2.92092e-05	0.0604756	-1.87731		0.76386	0.0605	0.0605
														Filifactor	< 0.0001 (< 0.0001, < 0.0001)	1.32857e-05	8.77419e-06	< 0.0001 (< 0.0001, < 0.0001)	4.07778e-05	1.71446e-05	0.301197	-1.03387		0.76386	0.3012	0.3012
														Treponema	< 0.0001 (< 0.0001, < 0.0001)	2.41429e-05	1.1436e-05	< 0.0001 (< 0.0001, < 0.0001)	3.2e-05	2.35165e-05	0.626594	-0.486527		0.85382	0.6266	0.6266
														Micrococcaceae_unclassified	< 0.0001 (< 0.0001, < 0.0001)	4.37143e-05	1.80511e-05	< 0.0001 (< 0.0001, < 0.0001)	1.27778e-05	6.30647e-06	0.282771	-1.07412		0.76386	0.2828	0.2828
														Bacteroidales_unclassified	< 0.0001 (< 0.0001, < 0.0001)	3.58571e-05	1.51853e-05	< 0.0001 (< 0.0001, < 0.0001)	1.85556e-05	5.38029e-06	0.479906	-0.706454		0.783004	0.4799	0.4799
														Lachnospiraceae_UCG-004	< 0.0001 (< 0.0001, < 0.0001)	0	0	< 0.0001 (< 0.0001, < 0.0001)	4.4e-05	1.93182e-05	0.0286795	-2.18786	*	0.76386	0.0287	* 0.0287
														Saccharimonadaceae	< 0.0001 (< 0.0001, < 0.0001)	7.85714e-06	7.85714e-06	< 0.0001 (< 0.0001, < 0.0001)	3.05556e-05	1.80016e-05	0.180913	-1.33795		0.76386	0.1809	0.1809
														Bacillales_unclassified	< 0.0001 (< 0.0001, < 0.0001)	1.34286e-05	9.05501e-06	< 0.0001 (< 0.0001, < 0.0001)	2.56667e-05	2.56667e-05	0.534529	-0.621108		0.810558	0.5345	0.5345
														Enterococcus	< 0.0001 (< 0.0001, < 0.0001)	1.92857e-05	1.48976e-05	< 0.0001 (< 0.0001, < 0.0001)	1.36667e-05	8.17347e-06	1	0		1	1	1
														Bacillaceae_unclassified	< 0.0001 (< 0.0001, < 0.0001)	2.24286e-05	8.0441e-06	< 0.0001 (< 0.0001, < 0.0001)	9.77778e-06	6.57178e-06	0.247885	-1.1555		0.76386	0.2479	0.2479
														Alysiella	< 0.0001 (< 0.0001, < 0.0001)	1.47143e-05	1.47143e-05	< 0.0001 (< 0.0001, < 0.0001)	9.88889e-06	9.88889e-06	0.854	-0.184017		0.962691	0.854	0.854
														Prevotellaceae	< 0.0001 (< 0.0001, < 0.0001)	0	0	< 0.0001 (< 0.0001, < 0.0001)	1.67778e-05	1.67778e-05	0.449692	-0.755929		0.76386	0.4497	0.4497
														Alloscardovia	< 0.0001 (< 0.0001, < 0.0001)	8.85714e-06	8.85714e-06	< 0.0001 (< 0.0001, < 0.0001)	8.88889e-06	8.88889e-06	1	0		1	1	1
														Blautia	< 0.0001 (< 0.0001, < 0.0001)	0	0	< 0.0001 (< 0.0001, < 0.0001)	1.55556e-05	1.55556e-05	0.449692	-0.755929		0.76386	0.4497	0.4497
														Pseudomonas	< 0.0001 (< 0.0001, < 0.0001)	0	0	< 0.0001 (< 0.0001, < 0.0001)	1.2e-05	1.2e-05	0.449692	-0.755929		0.76386	0.4497	0.4497
														Prevotellaceae_uncultured	< 0.0001 (< 0.0001, < 0.0001)	1.45714e-05	1.45714e-05	< 0.0001 (< 0.0001, < 0.0001)	0	0	0.3135	-1.00791		0.76386	0.3135	0.3135
														Bacteroidia_unclassified	< 0.0001 (< 0.0001, < 0.0001)	0	0	< 0.0001 (< 0.0001, < 0.0001)	1.03333e-05	7.14532e-06	0.231652	-1.19611		0.76386	0.2317	0.2317
														Parabacteroides	< 0.0001 (< 0.0001, < 0.0001)	0	0	< 0.0001 (< 0.0001, < 0.0001)	1e-05	1e-05	0.449692	-0.755929		0.76386	0.4497	0.4497
														Megamonas	< 0.0001 (< 0.0001, < 0.0001)	0	0	< 0.0001 (< 0.0001, < 0.0001)	9.88889e-06	9.88889e-06	0.449692	-0.755929		0.76386	0.4497	0.4497
														Ruminococcus	< 0.0001 (< 0.0001, < 0.0001)	0	0	< 0.0001 (< 0.0001, < 0.0001)	9.88889e-06	9.88889e-06	0.449692	-0.755929		0.76386	0.4497	0.4497
														Agathobacter	< 0.0001 (< 0.0001, < 0.0001)	0	0	< 0.0001 (< 0.0001, < 0.0001)	9.66667e-06	9.66667e-06	0.449692	-0.755929		0.76386	0.4497	0.4497
														Chloroplast	< 0.0001 (< 0.0001, < 0.0001)	3.85714e-06	3.85714e-06	< 0.0001 (< 0.0001, < 0.0001)	6.44444e-06	6.44444e-06	1	0		1	1	1
														Kingella	< 0.0001 (< 0.0001, < 0.0001)	4.14286e-06	4.14286e-06	< 0.0001 (< 0.0001, < 0.0001)	6e-06	6e-06	1	0		1	1	1
														Actinobacillus	< 0.0001 (< 0.0001, < 0.0001)	0	0	< 0.0001 (< 0.0001, < 0.0001)	8.88889e-06	6.38889e-06	0.231652	-1.19611		0.76386	0.2317	0.2317
														UCG-002	< 0.0001 (< 0.0001, < 0.0001)	0	0	< 0.0001 (< 0.0001, < 0.0001)	8.77778e-06	8.77778e-06	0.449692	-0.755929		0.76386	0.4497	0.4497
														Howardella	< 0.0001 (< 0.0001, < 0.0001)	0	0	< 0.0001 (< 0.0001, < 0.0001)	8.66667e-06	8.66667e-06	0.449692	-0.755929		0.76386	0.4497	0.4497
														Veillonellaceae_unclassified	< 0.0001 (< 0.0001, < 0.0001)	5.14286e-06	5.14286e-06	< 0.0001 (< 0.0001, < 0.0001)	4.55556e-06	4.55556e-06	1	0		1	1	1
														Simonsiella	< 0.0001 (< 0.0001, < 0.0001)	1.07143e-05	7.28571e-06	< 0.0001 (< 0.0001, < 0.0001)	0	0	0.117783	-1.56415		0.76386	0.1178	0.1178
														Scardovia	< 0.0001 (< 0.0001, < 0.0001)	1.02857e-05	1.02857e-05	< 0.0001 (< 0.0001, < 0.0001)	0	0	0.3135	-1.00791		0.76386	0.3135	0.3135
														Anaerovoracaceae_unclassified	< 0.0001 (< 0.0001, < 0.0001)	9.85714e-06	6.69196e-06	< 0.0001 (< 0.0001, < 0.0001)	0	0	0.117783	-1.56415		0.76386	0.1178	0.1178
														CAG-352	< 0.0001 (< 0.0001, < 0.0001)	0	0	< 0.0001 (< 0.0001, < 0.0001)	7.66667e-06	7.66667e-06	0.449692	-0.755929		0.76386	0.4497	0.4497
														Mobiluncus	< 0.0001 (< 0.0001, < 0.0001)	0	0	< 0.0001 (< 0.0001, < 0.0001)	7.33333e-06	5.18545e-06	0.231652	-1.19611		0.76386	0.2317	0.2317
														Saccharimonadales_unclassified	< 0.0001 (< 0.0001, < 0.0001)	0	0	< 0.0001 (< 0.0001, < 0.0001)	7.33333e-06	4.89614e-06	0.231652	-1.19611		0.76386	0.2317	0.2317
														Corynebacteriaceae_unclassified	< 0.0001 (< 0.0001, < 0.0001)	8.57143e-06	8.57143e-06	< 0.0001 (< 0.0001, < 0.0001)	0	0	0.3135	-1.00791		0.76386	0.3135	0.3135
														Clostridium_sensu_stricto	< 0.0001 (< 0.0001, < 0.0001)	0	0	< 0.0001 (< 0.0001, < 0.0001)	6.33333e-06	6.33333e-06	0.449692	-0.755929		0.76386	0.4497	0.4497
														Roseburia	< 0.0001 (< 0.0001, < 0.0001)	0	0	< 0.0001 (< 0.0001, < 0.0001)	6.11111e-06	6.11111e-06	0.449692	-0.755929		0.76386	0.4497	0.4497
														Sutterella	< 0.0001 (< 0.0001, < 0.0001)	0	0	< 0.0001 (< 0.0001, < 0.0001)	6.11111e-06	6.11111e-06	0.449692	-0.755929		0.76386	0.4497	0.4497
														Saccharimonadales	< 0.0001 (< 0.0001, < 0.0001)	7.42857e-06	7.42857e-06	< 0.0001 (< 0.0001, < 0.0001)	0	0	0.3135	-1.00791		0.76386	0.3135	0.3135
														Chitinophagales_unclassified	< 0.0001 (< 0.0001, < 0.0001)	0	0	< 0.0001 (< 0.0001, < 0.0001)	5.44444e-06	5.44444e-06	0.449692	-0.755929		0.76386	0.4497	0.4497
														Acinetobacter	< 0.0001 (< 0.0001, < 0.0001)	6.28571e-06	6.28571e-06	< 0.0001 (< 0.0001, < 0.0001)	0	0	0.3135	-1.00791		0.76386	0.3135	0.3135
														Acidovorax	< 0.0001 (< 0.0001, < 0.0001)	0	0	< 0.0001 (< 0.0001, < 0.0001)	4.66667e-06	4.66667e-06	0.449692	-0.755929		0.76386	0.4497	0.4497
														Leptotrichiaceae_uncultured	< 0.0001 (< 0.0001, < 0.0001)	0	0	< 0.0001 (< 0.0001, < 0.0001)	4.66667e-06	4.66667e-06	0.449692	-0.755929		0.76386	0.4497	0.4497
														Lachnospira	< 0.0001 (< 0.0001, < 0.0001)	0	0	< 0.0001 (< 0.0001, < 0.0001)	4.33333e-06	4.33333e-06	0.449692	-0.755929		0.76386	0.4497	0.4497
														Fretibacterium	< 0.0001 (< 0.0001, < 0.0001)	0	0	< 0.0001 (< 0.0001, < 0.0001)	4e-06	4e-06	0.449692	-0.755929		0.76386	0.4497	0.4497
														Gammaproteobacteria_unclassified	< 0.0001 (< 0.0001, < 0.0001)	0	0	< 0.0001 (< 0.0001, < 0.0001)	3.88889e-06	3.88889e-06	0.449692	-0.755929		0.76386	0.4497	0.4497
														Mycoplasma	< 0.0001 (< 0.0001, < 0.0001)	4.85714e-06	4.85714e-06	< 0.0001 (< 0.0001, < 0.0001)	0	0	0.3135	-1.00791		0.76386	0.3135	0.3135
														Escherichia-Shigella	< 0.0001 (< 0.0001, < 0.0001)	0	0	< 0.0001 (< 0.0001, < 0.0001)	3.44444e-06	3.44444e-06	0.449692	-0.755929		0.76386	0.4497	0.4497
														Parasutterella	< 0.0001 (< 0.0001, < 0.0001)	0	0	< 0.0001 (< 0.0001, < 0.0001)	3.33333e-06	3.33333e-06	0.449692	-0.755929		0.76386	0.4497	0.4497
														Peptostreptococcales-Tissierellales_unclassified	< 0.0001 (< 0.0001, < 0.0001)	0	0	< 0.0001 (< 0.0001, < 0.0001)	3.22222e-06	3.22222e-06	0.449692	-0.755929		0.76386	0.4497	0.4497
														Coprococcus	< 0.0001 (< 0.0001, < 0.0001)	0	0	< 0.0001 (< 0.0001, < 0.0001)	3e-06	3e-06	0.449692	-0.755929		0.76386	0.4497	0.4497
														Fusicatenibacter	< 0.0001 (< 0.0001, < 0.0001)	3.71429e-06	3.71429e-06	< 0.0001 (< 0.0001, < 0.0001)	0	0	0.3135	-1.00791		0.76386	0.3135	0.3135
														Lactobacillus	< 0.0001 (< 0.0001, < 0.0001)	0	0	< 0.0001 (< 0.0001, < 0.0001)	2.88889e-06	2.88889e-06	0.449692	-0.755929		0.76386	0.4497	0.4497
														Subdoligranulum	< 0.0001 (< 0.0001, < 0.0001)	0	0	< 0.0001 (< 0.0001, < 0.0001)	2.66667e-06	2.66667e-06	0.449692	-0.755929		0.76386	0.4497	0.4497
														[Ruminococcus]_gnavus_group	< 0.0001 (< 0.0001, < 0.0001)	0	0	< 0.0001 (< 0.0001, < 0.0001)	2.44444e-06	2.44444e-06	0.449692	-0.755929		0.76386	0.4497	0.4497
														Leuconostoc	< 0.0001 (< 0.0001, < 0.0001)	0	0	< 0.0001 (< 0.0001, < 0.0001)	2.44444e-06	2.44444e-06	0.449692	-0.755929		0.76386	0.4497	0.4497

## Sheet: Table S10
Table S10 By random forest classifier model, the corresponding output value of each optimal oral microbial marker and the corresponding POD value for each sample in CPR0-L and CPR0-H
Optimal microbial marker				POD value
1	OTU14 (Leptotrichia)	25			CPR0-H	CPR0-L
2	OTU28 (Leptotrichia)	25		CPR0-H_801	0.448925	0.551075
3	OTU62 (Campylobacter)	25		CPR0-H_805	0.794038	0.205962
4	OTU76 (Prevotella)	25		CPR0-H_806	0.886842	0.113158
5	OTU78 (Neisseria)	25		CPR0-H_809	0.39255	0.60745
6	OTU310 (Actinobacteria_unclassified)	25		CPR0-H_813	0.711048	0.288952
7	OTU568 (Neisseria)	25		CPR0-H_815	0.84438	0.15562
8	OTU1143 (Streptococcus)	25		CPR0-H_819	0.543478	0.456522
9	OTU1389 (Lachnospiraceae_unclassified)	25		CPR0-L_802	0.150568	0.849432
				CPR0-L_803	0.404494	0.595506
				CPR0-L_804	0.625683	0.374317
				CPR0-L_811	0.463351	0.536649
				CPR0-L_812	0.145299	0.854701
				CPR0-L_816	0.0310734	0.968927
				CPR0-L_818	0.0132275	0.986772
				CPR0-L_820	0.689459	0.310541
				CPR0-L_821	0.416667	0.583333

[truncated: 20 more sheets: Table S11, Table S12, Table S13, Table S14, Table S15, Table S16, Table S17, Table S18, Table S19, Table S20, Table S21, Table S22, Table S23, Table S24, Table S25, Table S26, Table S27, Table S28, Table S29, Table S30]
